# Supplementary material for: Molecular Subclassification Based on Crosstalk Analysis Improves Prediction of Prognosis in Colorectal Cancer
Source: Front Genet. 2021 Nov 4;12:689676. doi: 10.3389/fgene.2021.689676 (PMC8600263; doi:10.3389/fgene.2021.689676)
Supplement: Supplementary file 2 [file Table2.XLSX]

## Sheet: Sheet1
Table S2 . 10-fold cross-validation results of different classification algorithms.
Classfier	Num	AUC
SVM	N0	0.8255
Gaussian	N0	0.671861
KNeighbors	N0	0.915655
AdaBoost	N0	0.885229
SVM	N1	0.823187
Gaussian	N1	0.670909
KNeighbors	N1	0.896081
AdaBoost	N1	0.89591
SVM	N2	0.806206
Gaussian	N2	0.671608
KNeighbors	N2	0.898453
AdaBoost	N2	0.861489
SVM	N3	0.829846
Gaussian	N3	0.688084
KNeighbors	N3	0.913401
AdaBoost	N3	0.859501
SVM	N4	0.834219
Gaussian	N4	0.700804
KNeighbors	N4	0.899761
AdaBoost	N4	0.858236
SVM	N5	0.820487
Gaussian	N5	0.689352
KNeighbors	N5	0.918487
AdaBoost	N5	0.880773
SVM	N6	0.789814
Gaussian	N6	0.708338
KNeighbors	N6	0.905235
AdaBoost	N6	0.864606
SVM	N7	0.806031
Gaussian	N7	0.699035
KNeighbors	N7	0.905013
AdaBoost	N7	0.87485
SVM	N8	0.785581
Gaussian	N8	0.671721
KNeighbors	N8	0.906084
AdaBoost	N8	0.89399
SVM	N9	0.793943
Gaussian	N9	0.676802
KNeighbors	N9	0.900187
AdaBoost	N9	0.873419
