# Supplementary material for: Molecular Subclassification Based on Crosstalk Analysis Improves Prediction of Prognosis in Colorectal Cancer
Source: Front Genet. 2021 Nov 4;12:689676. doi: 10.3389/fgene.2021.689676 (PMC8600263; doi:10.3389/fgene.2021.689676)
Supplement: Supplementary file 4 [file Table3.XLSX]

## Sheet: Sheet1
Table S3. The list of 11 identified survival significant sub-pathway/pathways and function summary.
Pathway Identifier	Functional summary	Genes
GO_POSITIVE_REGULATION_OF_VASCULAR_PERMEABILITY	GO_POSITIVE_REGULATION_OF_VASCULAR_PERMEABILITY	FGFBP3;PDE2A;PDE3A;PTP4A3;TACR1;TACR2;TGFB1;TRPV4;UCN;VEGFA;VEGFB
GO_POSITIVE_REGULATION_OF_ORGANELLE_ASSEMBLY	GO_POSITIVE_REGULATION_OF_ORGANELLE_ASSEMBLY	ARHGEF5;BBS4;BMP10;CAPG;CNOT1;CNOT2;CNOT6;CNOT6L;CSF2;EDN1;EP300;FAM154A;FSCN1;FUZ;HAP1;HTT;IL5;KCTD17;KIAA1324;KIAA1731;LCP1;LRSAM1;MAPK9;MNS1;MSN;MYLK3;PAN2;PAN3;PDCD6IP;PIP4K2A;PIP4K2B;PIP4K2C;PLK4;PROX1;RAB3GAP1;RAB3GAP2;RALB;SDC1;SDC4;SDCBP;SEPT7;SEPT9;SH3GLB1;SRC;STX18;TNF;VPS4B
LV193	GO_HEMOSTASIS-GO_REGULATION_OF_CALCIUM_MEDIATED_SIGNALING	A2M;ACTB;ACTG1;ACTN1;ADAMTS13;ADORA2A;ADRA2A;ADRA2B;ADRA2C;AK3;AKAP1;AKAP10;AKT1;ANO6;ANXA5;ANXA7;ANXA8;AP3B1;APOH;ARRB1;ARRB2;AVPR2;AXL;BLOC1S3;C1GALT1C1;C1QBP;C3;C4BPB;C6orf25;CAPZA1;CAPZA2;CAPZB;CBX5;CD177;CD36;CD40;CD40LG;CD59;CD9;CDC42;CLEC1B;CLIC1;CNO;COL1A1;COL1A2;COL3A1;CPB2;CSRP1;CX3CL1;CYP4F11;CYP4F2;DGKA;DGKB;DGKD;DGKE;DGKG;DGKH;DGKI;DGKK;DGKQ;DGKZ;DOCK1;DOCK11;DOCK6;DOCK8;DOCK9;DTNBP1…
LV380	GO_SENSORY_PERCEPTION_OF_TASTE+GO_CELL_ACTIVATION	GNB1;ITPR3;LEF1
LV624	GO_CELL_ACTIVATION-GO_LIPID_TRANSPORTER_ACTIVITY	ABL1;ACTB;ACTG1;ACTN1;ADA;ADAM10;ADAM17;ADAM9;ADAMTS13;ADRA2A;ADRA2B;ADRA2C;AICDA;AIF1;AIRE;AKAP17A;AKT1;AMICA1;ANXA1;ANXA3;APBB1IP;APOLD1;ARRB1;ARRB2;ASTL;ATG5;ATM;ATP7A;AXL;AZI2;AZU1;B2M;BAK1;BANK1;BATF;BATF2;BATF3;BAX;BCL11B;BCL2;BCL3;BCL6;BLNK;BLOC1S3;BMPER;BMX;BRAF;BST2;BTK;BTN3A1;C13orf15;C1GALT1C1;C1orf177;C6orf25;C8orf4;CADM1;CAMK4;CARD11;CASP8;CAST;CBFB;CCL19;CCL21;CCL3;CCL5;CCND3;CCR7;C…
LV648	GO_LEADING_EDGE_MEMBRANE+GO_CELL_SURFACE	ABCA7;ADAM17;ANTXR1;CNTNAP2;CSPG4;DPP4;EPHA2;FAP;FERMT2;GRIA1;HSP90AA1;ITGA5;ITGA8;ITGAV;ITGB1;ITGB3;KCNC1;KCNH1;NF2;NGFR;NRG1;PDPN;PDXP;PTPRJ;PTPRK;ROBO2;SLC1A2;SLC39A6;TLN1;TRPV4
LV1263	GO_NEGATIVE_REGULATION_OF_EPITHELIAL_CELL_DIFFERENTIATION-GO_REGULATION_OF_RESPONSE_TO_EXTERNAL_STIMULUS	ACVRL1;CCND1;CITED1;CTNNB1;DLL1;EZH2;FOXE3;FRZB;GDF3;GRHL2;GSK3B;HES1;HOXA7;ID1;IFNG;IL13;MSX2;NKX6-3;NODAL;NOTCH4;OSR1;OVOL2;REG3A;REG3G;S1PR3;SMO;SOX9;SRSF6;STAT1;TBX3;TP63;XDH;YAP1;ZEB1
LV2757	GO_EXOCYTOSIS+GO_ANION_TRANSMEMBRANE_TRANSPORT	ABCC4;CFTR
LV3026	GO_MYELOID_LEUKOCYTE_ACTIVATION-GO_CALCIUM_DEPENDENT_PROTEIN_KINASE_ACTIVITY	ADAM10;ADAM9;AIF1;ANXA3;AZU1;BATF;BATF2;BATF3;CCL5;CD244;CD86;CD93;CHGA;CLU;CPLX2;CRTC3;CSF1;CSF2;CX3CL1;CX3CR1;CXCR2;DHRS2;DOCK2;EDN2;F2RL1;FCER1G;FOXP1;GATA2;HAVCR2;HMGB1;HYAL2;IL13;IL4;IL8;IRF4;JMJD6;JUN;KIT;LAT;LAT2;LBP;LCP2;LTBR;LYN;MILR1;MLL5;MRGPRX2;MT1G;NDRG1;NR4A3;PI4K2A;PIK3CD;PIK3CG;PLA2G3;PPBP;PREX1;PRG3;PRKCD;PRKCE;PSEN1;PYCARD;PYDC1;RASGRP1;RBPJ;RELB;RHOH;S100A12;S100A13;SBNO2;SLAMF…
LV3213	GO_REGULATION_OF_PEPTIDYL_TYROSINE_PHOSPHORYLATION-GO_B_CELL_RECEPTOR_SIGNALING_PATHWAY	ABI1;ACE;ADAM17;ADIPOQ;ADNP;ADORA1;ADRA2A;ADRA2B;ADRA2C;AFAP1L2;AGT;ANGPT1;ANGPT4;APP;ARHGEF2;ARL2BP;ARRB2;CAV1;CBLC;CCK;CCL5;CD24;CD300A;CD36;CD3E;CD4;CD40;CD44;CD74;CD80;CD81;CLCF1;CNTF;CNTN1;CRLF1;CSF1R;CSF2;CSF3;CSPG4;CTF1;DOK7;DVL2;EFNA1;EFNA5;EGF;EGFR;EHD4;ENPP2;EPB49;EPGN;EPHA7;EPO;ERBB3;ERBB4;ERCC6;EREG;ERRFI1;FBXW7;FCER1A;FGF10;FGF7;FGFR1OP;FGFR3;FLT3;FYN;GAS6;GATA1;GH1;GHR;GHRL;GNB2L1;G…
LV3877	GO_CELL_ACTIVATION-GO_REGULATION_OF_MACROPHAGE_DERIVED_FOAM_CELL_DIFFERENTIATION	ABL1;ACTB;ACTG1;ACTN1;ADA;ADAM10;ADAM17;ADAM9;ADAMTS13;ADRA2A;ADRA2B;ADRA2C;AICDA;AIF1;AIRE;AKAP17A;AKT1;AMICA1;ANXA1;ANXA3;APBB1IP;APOLD1;ARRB1;ARRB2;ASTL;ATG5;ATM;ATP11C;ATP7A;AXL;AZI2;AZU1;B2M;BAK1;BANK1;BATF;BATF2;BATF3;BAX;BCL11B;BCL2;BCL3;BCL6;BLNK;BLOC1S3;BMPER;BMX;BRAF;BST2;BTK;BTN3A1;C13orf15;C1GALT1C1;C1orf177;C6orf25;C8orf4;CADM1;CAMK4;CARD11;CASP8;CAST;CBFB;CCL19;CCL21;CCL3;CCL5;CCND3…
