# Supplementary material for: Molecular Subclassification Based on Crosstalk Analysis Improves Prediction of Prognosis in Colorectal Cancer
Source: Front Genet. 2021 Nov 4;12:689676. doi: 10.3389/fgene.2021.689676 (PMC8600263; doi:10.3389/fgene.2021.689676)
Supplement: Supplementary file 5 [file Table9.XLSX]

## Sheet: Table S5. KEGG-GSEA.gene_set.re
Table S9. Results of Kyoto Encyclopedia of Genes and Genomes (KEGG) gene-set enrichment analysis (GSEA) analyses.
Term	ES	NES	P-value	FDR	Geneset_size	Matched_size	Genes
KEGG_PEROXISOME	0.601885	2.16449	0	0	78	76	HAO1,HAO2,AGXT,DAO,BAAT,PRDX5,PEX11G,DECR2,EPHX2,PEX6,ACOT8,PEX10,PEX16,ACOX2,GSTK1,DHRS4,IDH2,ECH1,MVK,PEX14,ACAA1,SOD1,CRAT,HMGCL,PMVK,MPV17,PXMP2,PEX7,MPV17L,DDO,NOS2,PRDX1,PIPOX,NUDT19,PHYH,PXMP4,PEX5,PECR,ACOX3,SLC27A2,PEX11A,HACL1,PEX2,MLYCD,CAT,PAOX,ECI2,SLC25A17,IDH1,ABCD1,ACSL5,PEX11B,ABCD4,HSD17B4,PEX19,GNPAT,AMACR,FAR2,ACOX1,PEX3,ACSL6,NUDT12,ABCD3,CROT,EHHADH,SCP2,PEX26,PEX13,PEX12,PE…
KEGG_LINOLEIC_ACID_METABOLISM	0.653907	2.11814	0	0	29	27	CYP2C8,CYP1A2,CYP2E1,CYP2C9,CYP2C19,CYP3A4,PLA2G1B,PLA2G10,PLA2G4E,AKR1B10,PLA2G2E,PLA2G3,CYP2J2,PLA2G6,PLA2G12B,CYP2C18,PLA2G12A,PLA2G2A,CYP3A5,CYP3A7,PLA2G4A,ALOX15,JMJD7-PLA2G4B,PLA2G2F,PLA2G4B,PLA2G2D,PLA2G5
KEGG_METABOLISM_OF_XENOBIOTICS_BY_CYTOCHROME_P450	0.602333	2.18593	0	0	70	57	ADH1A,CYP2C8,CYP1A2,CYP2E1,UGT2B4,ADH4,CYP2C9,UGT1A9,GSTA2,CYP2C19,CYP3A4,AKR1C4,UGT1A1,ALDH3A1,ALDH3B2,DHDH,GSTP1,GSTO2,GSTZ1,AKR1C3,GSTK1,MGST1,GSTA1,MGST2,GSTO1,GSTM4,CYP2S1,MGST3,ADH6,EPHX1,ALDH3B1,GSTM3,CYP2B6,ADH5,UGT1A8,UGT1A10,CYP2C18,UGT2B15,AKR1C1,UGT2B10,CYP3A5,UGT1A6,ADH1C,GSTA4,AKR1C2,CYP3A7,CYP2F1,GSTM1,UGT2B17,UGT2B7,UGT2A3,ADH1B,GSTM2,ALDH1A3,CYP1A1,GSTM5,CYP1B1
KEGG_PRIMARY_BILE_ACID_BIOSYNTHESIS	0.724879	2.14795	0	0	16	15	CYP8B1,AKR1D1,BAAT,AKR1C4,SLC27A5,CYP7A1,ACOX2,CYP39A1,HSD3B7,HSD17B4,AMACR,CYP27A1,SCP2,CH25H,CYP7B1
KEGG_RETINOL_METABOLISM	0.757024	2.57681	0	0	64	49	CYP4A11,CYP2A6,ADH1A,CYP2C8,CYP1A2,CYP4A22,UGT2B4,ADH4,CYP2C9,UGT1A9,RDH16,CYP2C19,CYP3A4,UGT1A1,RDH8,PNPLA4,DHRS4L2,DHRS4,DHRS3,ADH6,RPE65,DGAT2,CYP2B6,ADH5,ALDH1A1,UGT1A8,UGT1A10,CYP2C18,RDH5,RETSAT,UGT2B15,UGT2B10,RDH11,DHRS9,RDH10,CYP3A5,UGT1A6,ADH1C,CYP3A7,ALDH1A2,UGT2B17,RDH12,UGT2B7,UGT2A3,ADH1B,CYP26A1,LRAT,CYP1A1,CYP26B1
KEGG_FATTY_ACID_METABOLISM	0.652319	2.13415	0	0	42	41	CYP4A11,ADH1A,CYP4A22,ADH4,ECI1,ACADS,ECHS1,HADH,GCDH,ACAA1,ADH6,ACADL,ACAT2,ACADVL,ACAT1,ALDH2,ADH5,ACOX3,ALDH7A1,CPT1B,HADHA,ACAA2,ALDH1B1,ECI2,ALDH3A2,CPT2,CPT1A,ACSL5,ALDH9A1,HADHB,ACOX1,ACADSB,ACSL6,ADH1C,EHHADH,ACSL3,ACADM,ACSL1,ADH1B,ACSL4,CPT1C
KEGG_DRUG_METABOLISM_OTHER_ENZYMES	0.61402	2.17541	0	0	51	39	CYP2A6,DPYS,UGT2B4,UGT1A9,UPB1,CYP3A4,UGT1A1,TK1,IMPDH2,IMPDH1,CDA,ITPA,NAT2,GUSB,CES5A,NAT1,UCK1,UPP1,HPRT1,UGT1A8,UMPS,TPMT,UGT1A10,UGT2B15,UGT2B10,CYP3A5,GMPS,UGT1A6,CES2,CYP3A7,UGT2B17,TK2,XDH,TYMP,UGT2B7,UGT2A3,CES1,UPP2,DPYD
KEGG_HUNTINGTONS_DISEASE	0.4276	2.12379	0	0	185	159	NDUFA7,CREB3L3,ATP5D,POLR2I,NDUFB7,COX6A2,DNAI1,CYC1,SLC25A6,NDUFA3,UQCRQ,POLR2L,UQCRHL,NDUFS7,COX5B,ATP5G1,COX7B,DNAI2,COX4I1,UQCRC1,NDUFS6,NDUFA2,UQCR10,COX8A,COX6A1,NDUFB10,UQCR11,COX6B1,NDUFS5,GPX1,SLC25A5,COX5A,POLR2J,POLR2G,NDUFV1,ATP5G2,AP2S1,COX7A2,NDUFS3,POLR2H,NDUFB9,NDUFA6,UQCRH,NDUFAB1,NDUFA8,NDUFA4,NDUFA1,NDUFA9,NDUFB2,ATP5G3,CLTB,NDUFB1,CLTA,ATP5O,NDUFB8,COX6C,NDUFC1,BAX,ATP5C1,SLC2…
KEGG_COMPLEMENT_AND_COAGULATION_CASCADES	0.622476	2.28306	0	0	69	65	C9,SERPINC1,C8B,FGG,C8A,FGA,FGB,CPB2,F13B,F2,C6,KNG1,KLKB1,F11,F7,C4BPA,F12,SERPINF2,CFD,SERPINA1,MASP2,SERPIND1,C8G,C4BPB,F10,PROC,SERPINA5,CD46,C5,C2,CD59,CFB,CD55,PLAUR,F3,CFI,BDKRB2,BDKRB1,C1QC,PROS1,C1QB,PLAT,TFPI,C1QA,PLAU,THBD,VWF,F8,C1R,C4A,F2R,C5AR1,SERPING1,F5,C4B,C3,A2M,CFH,C3AR1,C1S,SERPINE1,MASP1,F13A1,C7,CR2
KEGG_GLYOXYLATE_AND_DICARBOXYLATE_METABOLISM	0.835607	2.26595	0	0	16	16	HAO1,HAO2,PGP,GLYCTK,GRHPR,MDH2,AFMID,ACO2,MDH1,HYI,CS,MTHFD2,MTHFD1L,MTHFD1,ACO1,MTHFD2L
KEGG_OXIDATIVE_PHOSPHORYLATION	0.589007	2.10903	0	0	135	109	NDUFA7,ATP5D,NDUFB7,COX6A2,CYC1,NDUFA3,UQCRQ,UQCRHL,NDUFS7,COX5B,ATP5G1,COX7B,NDUFA11,COX4I1,UQCRC1,NDUFS6,NDUFA2,UQCR10,COX8A,ATP5J2,ATP6V0B,COX6A1,NDUFB10,UQCR11,COX6B1,NDUFS5,COX5A,NDUFV1,ATP5I,ATP5G2,COX7A2,NDUFS3,NDUFB9,ATP6V1F,NDUFA6,UQCRH,NDUFAB1,NDUFA8,NDUFA4,NDUFA1,NDUFA9,NDUFB2,ATP5G3,NDUFB1,ATP5O,NDUFB8,LHPP,COX6C,NDUFC1,ATP5C1,ATP5L,NDUFB4,ATP5E,ATP5H,ATP6V0D1,ATP6V0E2,ATP5B,NDUFV3,UQ…
KEGG_DRUG_METABOLISM_CYTOCHROME_P450	0.604614	2.2848	0	0	72	57	CYP2A6,ADH1A,CYP2C8,CYP1A2,CYP2E1,UGT2B4,ADH4,CYP2C9,UGT1A9,GSTA2,CYP2C19,CYP3A4,UGT1A1,ALDH3A1,ALDH3B2,CYP2D6,GSTP1,GSTO2,GSTZ1,GSTK1,MGST1,GSTA1,MGST2,GSTO1,GSTM4,MGST3,ADH6,ALDH3B1,GSTM3,CYP2B6,ADH5,UGT1A8,UGT1A10,CYP2C18,MAOA,UGT2B15,UGT2B10,CYP3A5,UGT1A6,ADH1C,GSTA4,FMO5,CYP3A7,GSTM1,UGT2B17,FMO3,AOX1,FMO4,UGT2B7,UGT2A3,MAOB,ADH1B,GSTM2,ALDH1A3,FMO1,GSTM5,FMO2
KEGG_RIBOSOME	0.792792	3.02923	0	0	88	83	RPL3L,RPS21,RPS5,RPS15,RPS4Y1,RPS28,RPL13,RPS16,RPL36,RPL10L,RPL18A,RPS18,RPL35,RPLP2,RPS2,RPL18,RPLP1,RPS3,RPLP0,RPL29,UBA52,RPS6,RPL27,RPSA,RPS11,RPS8,RPS9,RPS19,RPL12,RPL7A,RPL9,FAU,RPL37A,RPL38,RPL32,RPS26,RPS4X,RPS13,RPL37,RPL34,RPS3A,RPL27A,RPL35A,RPL10A,RPS10,RPL13A,RPL31,RPL19,RPL3,RPL24,RPS12,RPS27A,RPL5,RPL11,RPS7,RPL36A,RPL10,RPL15,RPL26L1,RPL23A,RPL21,RPL23,RPL14,RPS17,RPS24,RPL41,MRP…
KEGG_PRION_DISEASES	0.582042	2.04526	0.0238095	0.00159915	35	34	C9,C8B,C8A,C6,MAP2K2,C8G,BAX,MAPK3,SOD1,NOTCH1,STIP1,ELK1,C5,PRKACA,HSPA1A,HSPA5,PRKX,MAP2K1,MAPK1,IL1A,PRKACB,PRNP,C1QC,EGR1,C1QB,CCL5,C1QA,PRKACG,FYN,LAMC1,IL1B,IL6,C7,NCAM1
KEGG_ASCORBATE_AND_ALDARATE_METABOLISM	0.669628	2.01639	0	0.00199005	25	18	UGT2B4,UGT1A9,UGT1A1,MIOX,ALDH2,UGT1A8,ALDH7A1,ALDH1B1,UGT1A10,ALDH3A2,UGT2B15,ALDH9A1,UGT2B10,UGT1A6,UGDH,UGT2B17,UGT2B7,UGT2A3
KEGG_PPAR_SIGNALING_PATHWAY	0.487717	1.87561	0	0.00699627	69	65	CYP8B1,CYP4A11,APOA5,APOC3,APOA1,APOA2,CYP4A22,SLC27A5,CYP7A1,FABP6,PCK2,ACOX2,SLC27A4,ACAA1,DBI,FABP1,FABP5,HMGCS2,ACADL,PPARG,FABP3,UBC,NR1H3,ACOX3,SLC27A2,RXRA,RXRB,CPT1B,ME1,FADS2,PLTP,CPT2,CPT1A,ACSL5,SLC27A1,ACOX1,CYP27A1,FABP2,PPARD,ACSL6,PCK1,EHHADH,SCD,SCP2,AQP7,PPARA,ACSL3,ACADM,GK,PDPK1,SCD5,ILK,ACSL1,ACSL4,LPL,ANGPTL4,FABP7,SORBS1,MMP1,CPT1C,OLR1,CD36,FABP4,PLIN1,ADIPOQ
KEGG_PARKINSONS_DISEASE	0.470878	1.84915	0	0.00921861	133	105	NDUFA7,ATP5D,NDUFB7,COX6A2,CYC1,SLC25A6,NDUFA3,UQCRQ,UQCRHL,NDUFS7,COX5B,ATP5G1,COX7B,COX4I1,UQCRC1,NDUFS6,NDUFA2,UQCR10,COX8A,COX6A1,NDUFB10,UQCR11,COX6B1,NDUFS5,SLC25A5,TH,COX5A,NDUFV1,ATP5G2,COX7A2,NDUFS3,NDUFB9,SLC18A1,NDUFA6,UQCRH,NDUFAB1,NDUFA8,NDUFA4,NDUFA1,NDUFA9,NDUFB2,ATP5G3,NDUFB1,ATP5O,NDUFB8,COX6C,NDUFC1,ATP5C1,SLC25A4,NDUFB4,UBE2J2,ATP5E,ATP5H,ATP5B,NDUFV3,UQCRFS1,ATP5J,NDUFS4,SDHB,…
KEGG_PENTOSE_AND_GLUCURONATE_INTERCONVERSIONS	0.61482	1.82219	0.0138889	0.00995025	28	20	UGT2B4,UGT1A9,UGT1A1,DCXR,DHDH,CRYL1,GUSB,UGT1A8,UGT1A10,XYLB,UGT2B15,UGT2B10,UGT1A6,UGDH,RPE,UGT2B17,UGP2,UGT2B7,UGT2A3,AKR1B1
KEGG_PROTEASOME	0.485266	1.72505	0	0.0160448	48	40	PSMB3,PSMD3,PSMA7,PSMB10,PSMD8,PSMB4,PSMB5,PSMB8,PSMB1,PSMB7,PSMB6,PSMC3,PSMD4,PSMD13,PSMB9,PSMA5,PSMC4,POMP,PSMB2,PSME1,PSMC5,PSMF1,PSMD14,PSMA3,PSMA1,PSMA4,PSMC2,PSMA2,PSMD2,PSMD6,PSME3,PSMA6,PSMC6,PSMD11,PSMD12,PSMD7,PSMD1,PSMC1,PSME4,IFNG
KEGG_CITRATE_CYCLE_TCA_CYCLE	0.509695	1.73344	0	0.0164965	32	29	IDH3G,PCK2,MDH2,IDH3B,IDH2,SUCLG1,PDHA1,OGDHL,FH,SDHB,PC,SDHA,ACO2,MDH1,DLST,PDHB,CS,OGDH,IDH1,SDHC,ACO1,SDHD,SUCLG2,DLD,IDH3A,SUCLA2,PCK1,ACLY,DLAT
KEGG_ARACHIDONIC_ACID_METABOLISM	0.460512	1.65371	0	0.0245203	58	54	CYP4A11,CYP2C8,CYP2E1,CYP4A22,CYP2C9,CYP2C19,PLA2G1B,GPX2,PTGES2,GPX1,GPX4,PLA2G10,PLA2G4E,EPHX2,AKR1C3,CYP4F2,CBR1,GGT1,CBR3,GGT6,PLA2G2E,PLA2G3,CYP2J2,PLA2G6,CYP2B6,PLA2G12B,TBXAS1,ALOX12B,CYP2C18,LTA4H,PLA2G12A,PLA2G2A,GGT7,CYP4F3,PTGES,PLA2G4A,ALOX15,GPX7,ALOX5,JMJD7-PLA2G4B,CYP2U1,ALOX12,PLA2G2F,GPX3,PTGS1,PTGDS,ALOX15B,PLA2G4B,GGT5,PTGS2,PLA2G2D,PLA2G5,HPGDS,PTGIS
KEGG_GLYCOLYSIS_GLUCONEOGENESIS	0.472453	1.51977	0.0526316	0.0456372	62	55	G6PC,ADH1A,ADH4,ALDH3A1,PGAM4,ALDH3B2,PKLR,GAPDH,LDHC,PCK2,ALDOA,AKR1A1,TPI1,PFKL,ALDOC,PDHA1,GPI,ADH6,ALDOB,ENO3,FBP1,ENO1,ALDH3B1,ACSS2,LDHB,ALDH2,ADH5,PFKP,PGK1,PFKM,ACSS1,ALDH7A1,PGM1,ALDH1B1,PDHB,LDHA,ALDH3A2,GALM,ALDH9A1,HK1,PGAM1,DLD,ADH1C,PCK1,DLAT,PGM2,HK2,ENO2,BPGM,ADH1B,G6PC2,FBP2,HK3,ALDH1A3,LDHAL6A
KEGG_GLYCINE_SERINE_AND_THREONINE_METABOLISM	0.504567	1.54471	0	0.046133	31	30	AGXT2,AGXT,DAO,DMGDH,BHMT,GNMT,GCAT,PHGDH,GLYCTK,PSAT1,SHMT2,GAMT,AMT,PSPH,CTH,PIPOX,CHDH,ALAS1,MAOA,DLD,GATM,SRR,GLDC,CBS,SARDH,SDS,MAOB,AOC2,AOC3,ALAS2
KEGG_STEROID_HORMONE_BIOSYNTHESIS	0.427968	1.52049	0	0.0474627	55	43	AKR1D1,SRD5A2,UGT2B4,UGT1A9,CYP17A1,CYP3A4,AKR1C4,CYP7A1,UGT1A1,HSD17B8,SULT2B1,HSD11B2,AKR1C3,HSD3B1,HSD17B3,HSD17B7,SRD5A3,UGT1A8,UGT1A10,HSD17B12,UGT2B15,AKR1C1,HSD17B2,UGT2B10,SRD5A1,CYP3A5,UGT1A6,AKR1C2,CYP3A7,UGT2B17,UGT2B7,STS,HSD17B6,HSD17B1,UGT2A3,CYP11A1,HSD11B1,SULT1E1,CYP1A1,CYP19A1,HSD3B2,CYP1B1,CYP7B1
KEGG_TYROSINE_METABOLISM	0.441972	1.52681	0.0322581	0.0478856	42	38	ADH1A,HPD,ADH4,MIF,ALDH3A1,ALDH3B2,TH,GSTZ1,FAH,DDC,LCMT1,GOT1,HGD,ADH6,NAT6,TYR,ALDH3B1,GOT2,HEMK1,DCT,ADH5,METTL2B,MAOA,LCMT2,DBH,TRMT11,METTL6,ADH1C,AOX1,MAOB,ADH1B,IL4I1,TYRP1,PNMT,ALDH1A3,AOC2,AOC3,TPO
KEGG_PYRIMIDINE_METABOLISM	0.387553	1.53232	0	0.0486697	98	90	DPYS,UPB1,POLR2I,POLR2L,NME1,NME3,POLR2J,NT5C,ZNRD1,POLR2G,NME4,TK1,POLD2,POLR2H,NME5,DTYMK,POLE4,NUDT2,NME2,POLD1,POLR3K,POLR1C,TXNRD2,ENTPD6,CDA,POLR2E,ITPA,POLR1D,DUT,PNP,UCK1,UPP1,POLR2C,DHODH,NME1-NME2,POLA2,POLR3H,POLR1E,POLE3,CANT1,DCTD,UMPS,NT5M,POLE2,POLD4,TYMS,POLR3C,POLR2D,POLR2K,POLE,RRM2,CAD,NME6,CTPS2,PRIM1,POLR3B,POLR3D,PNPT1,POLR3F,POLR3A,RRM1,ENTPD8,NT5E,AK3,UPRT,PRIM2,POLR1B,POL…
KEGG_RNA_POLYMERASE	0.495961	1.46553	0.0566038	0.0512759	29	27	POLR2I,POLR2L,POLR2J,ZNRD1,POLR2G,POLR2H,POLR3K,POLR1C,POLR2E,POLR1D,POLR2C,POLR3H,POLR1E,POLR3C,POLR2D,POLR2K,POLR3B,POLR3D,POLR3F,POLR3A,POLR1B,POLR3G,POLR1A,POLR2B,POLR2J3,POLR3GL,POLR2A
KEGG_STARCH_AND_SUCROSE_METABOLISM	0.426181	1.47741	0.0357143	0.0519815	52	40	G6PC,GYS2,UGT2B4,UGT1A9,UGT1A1,TREH,GPI,GUSB,PYGB,GYS1,UGT1A8,PGM1,UGT1A10,UGT2B15,ENPP3,GAA,UGT2B10,UXS1,HK1,PYGL,UGT1A6,GANC,UGDH,UGT2B17,PGM2,UGP2,HK2,UGT2B7,GBE1,UGT2A3,AMY2B,AGL,ENPP1,GBA3,SI,PGM2L1,G6PC2,HK3,PYGM,MGAM
KEGG_ARGININE_AND_PROLINE_METABOLISM	0.409533	1.46915	0.0454545	0.0522388	54	51	PRODH2,ARG1,DAO,CKB,SRM,PYCRL,ACY1,ALDH4A1,CKMT1A,CKMT1B,ASL,ASS1,PYCR1,CKMT2,PRODH,AGMAT,GOT1,ODC1,GAMT,SAT2,GOT2,NOS2,ALDH2,ARG2,CKM,OTC,NAGS,ALDH7A1,CPS1,ALDH1B1,SMS,ALDH3A2,MAOA,GLUD1,SAT1,ALDH9A1,ALDH18A1,P4HA2,GATM,OAT,AMD1,GLS2,NOS3,LAP3,GLUL,GLUD2,P4HA1,GLS,MAOB,P4HA3,NOS1
KEGG_PYRUVATE_METABOLISM	0.422765	1.48025	0.0217391	0.0525053	40	37	ACOT12,HAGHL,PKLR,LDHC,PCK2,ME3,GRHPR,MDH2,HAGH,PDHA1,LDHD,ACYP1,PC,ACAT2,ACYP2,ACSS2,LDHB,ACAT1,ALDH2,GLO1,MDH1,ACSS1,ALDH7A1,ALDH1B1,PDHB,ME1,LDHA,ALDH3A2,ALDH9A1,DLD,PCK1,ACACA,DLAT,ME2,ACACB,AKR1B1,LDHAL6A
KEGG_ONE_CARBON_POOL_BY_FOLATE	0.542686	1.48334	0.046729	0.0536208	17	16	FTCD,ALDH1L1,SHMT2,AMT,ATIC,MTHFS,MTFMT,TYMS,MTHFD2,MTHFD1L,MTHFD1,GART,DHFR,MTHFD2L,MTHFR,MTR
KEGG_ALANINE_ASPARTATE_AND_GLUTAMATE_METABOLISM	0.43123	1.40173	0.0307692	0.0770342	32	30	AGXT2,AGXT,ALDH4A1,ASL,ASS1,GPT,ADSL,ACY3,ASNS,GOT1,DDO,NIT2,GOT2,GPT2,GAD1,CPS1,CAD,GLUD1,ADSS,ALDH5A1,GLS2,GFPT1,PPAT,GLUL,GLUD2,ABAT,ADSSL1,GLS,IL4I1,GFPT2
KEGG_AMINOACYL_TRNA_BIOSYNTHESIS	0.411518	1.3789	0.0465116	0.0883486	41	38	CARS2,FARSA,PSTK,VARS,SARS,SARS2,FARSB,PARS2,FARS2,YARS2,VARS2,MARS2,YARS,WARS2,GARS,HARS,MTFMT,KARS,NARS2,AARS,IARS,AARS2,EARS2,RARS,CARS,HARS2,LARS2,LARS,RARS2,DARS,IARS2,TARS,DARS2,EPRS,NARS,SEPSECS,TARSL2,WARS
KEGG_BETA_ALANINE_METABOLISM	0.455969	1.3442	0.113924	0.107607	22	21	DPYS,UPB1,SRM,ECHS1,ALDH2,GAD1,ALDH7A1,HADHA,ALDH1B1,SMS,MLYCD,ALDH3A2,ALDH9A1,HIBCH,EHHADH,CNDP1,ACADM,ABAT,AOC2,AOC3,DPYD
KEGG_PHENYLALANINE_METABOLISM	0.455378	1.32592	0.133333	0.119869	18	17	HPD,MIF,ALDH3A1,ALDH3B2,DDC,GOT1,PAH,NAT6,ALDH3B1,GOT2,PRDX6,MAOA,MAOB,IL4I1,ALDH1A3,AOC2,AOC3
KEGG_GALACTOSE_METABOLISM	0.43239	1.31193	0.101449	0.131063	26	24	G6PC,LCT,GALK1,GALE,PFKL,B4GALT2,GALT,GLA,PFKP,PFKM,GLB1,PGM1,GAA,HK1,GALK2,GANC,PGM2,UGP2,HK2,B4GALT1,AKR1B1,G6PC2,HK3,MGAM
KEGG_BASE_EXCISION_REPAIR	0.402864	1.30845	0.0833333	0.135028	35	33	NTHL1,MPG,POLD2,POLE4,POLD1,MUTYH,POLL,PCNA,APEX2,APEX1,SMUG1,OGG1,NEIL2,FEN1,PARP3,UNG,POLE3,NEIL1,POLB,LIG1,POLE2,XRCC1,POLD4,POLE,NEIL3,PARP2,LIG3,HMGB1,PARP1,POLD3,TDG,MBD4,PARP4
KEGG_HISTIDINE_METABOLISM	0.431017	1.2399	0.169492	0.192397	29	26	FTCD,UROC1,AMDHD1,ALDH3A1,ALDH3B2,HAL,DDC,ACY3,LCMT1,ALDH3B1,HEMK1,ALDH2,ALDH7A1,ALDH1B1,METTL2B,ALDH3A2,MAOA,LCMT2,ALDH9A1,HNMT,TRMT11,METTL6,CNDP1,MAOB,ALDH1A3,HDC
KEGG_PORPHYRIN_AND_CHLOROPHYLL_METABOLISM	0.369612	1.1979	0.163636	0.234509	41	33	UGT2B4,UGT1A9,UGT1A1,BLVRB,MMAB,HMBS,PPOX,HMOX2,FTH1,UROD,UROS,GUSB,HCCS,UGT1A8,UGT1A10,ALAS1,UGT2B15,COX10,COX15,EARS2,UGT2B10,ALAD,UGT1A6,CPOX,EPRS,BLVRA,CP,UGT2B17,UGT2B7,FECH,UGT2A3,HMOX1,ALAS2
KEGG_BUTANOATE_METABOLISM	0.372538	1.19415	0.196429	0.241294	34	31	ACSM5,OXCT2,ACADS,ECHS1,BDH1,ACSM1,AKR1B10,HADH,PDHA1,HMGCL,HMGCS2,ACAT2,AACS,ACAT1,ALDH2,GAD1,ALDH7A1,HADHA,ALDH1B1,PDHB,ALDH3A2,ALDH9A1,EHHADH,L2HGDH,ALDH5A1,ACSM3,BDH2,OXCT1,HMGCS1,ABAT,ACSM4
KEGG_PROTEIN_EXPORT	0.393014	1.16991	0.21519	0.268437	24	22	SEC61B,SRPRB,OXA1L,SPCS1,SEC61G,IMMP2L,SRP14,IMMP1L,SRP9,SEC61A1,SEC11A,SRP68,SEC11C,SPCS2,SRP19,SRP72,HSPA5,SEC61A2,SRP54,SPCS3,SEC62,SEC63
KEGG_PANTOTHENATE_AND_COA_BIOSYNTHESIS	0.420295	1.13047	0.333333	0.31791	16	16	DPYS,UPB1,BCAT2,COASY,PPCDC,PPCS,PANK4,ENPP3,PANK2,PANK1,VNN1,PANK3,ENPP1,VNN2,DPYD,BCAT1
KEGG_AUTOIMMUNE_THYROID_DISEASE	-0.635171	-1.39815	0.0230126	0.402519	53	34	HLA-G,TG,GZMB,HLA-A,HLA-F,HLA-C,HLA-B,HLA-E,PRF1,FAS,HLA-DMA,CD40,HLA-DRB1,HLA-DMB,HLA-DRA,HLA-DQB1,HLA-DRB5,HLA-DPB1,FASLG,HLA-DPA1,HLA-DOB,CD40LG,HLA-DQA2,CTLA4,HLA-DQA1,HLA-DOA,CD86,IL10,CD80,IL5,TPO,CD28,CGA,TSHR
KEGG_GLUTATHIONE_METABOLISM	0.311038	1.07508	0.352941	0.411727	50	44	GSTA2,GPX2,SRM,GSTP1,GSTO2,GPX1,GPX4,GSTZ1,OPLAH,GSTK1,MGST1,GSTA1,IDH2,GSS,MGST2,GSTO1,GGT1,GSTM4,MGST3,ODC1,GGT6,G6PD,GSR,PGD,GSTM3,GGCT,TXNDC12,SMS,ANPEP,RRM2,IDH1,GGT7,RRM1,GSTA4,GCLC,GSTM1,LAP3,GCLM,GPX7,RRM2B,GPX3,GSTM2,GGT5,GSTM5
KEGG_ECM_RECEPTOR_INTERACTION	-0.608897	-1.41172	0.00100908	0.42791	84	73	VTN,ITGA2B,COL2A1,GP9,SDC1,ITGB4,COL11A2,ITGA3,HMMR,AGRN,CD44,SDC4,DAG1,ITGA6,CD47,ITGB5,ITGA9,THBS3,LAMA1,SDC3,CHAD,ITGB7,LAMC2,LAMA3,ITGA7,LAMB1,ITGA2,LAMB2,ITGB8,ITGB1,LAMC1,COL6A2,ITGA1,COL6A1,VWF,HSPG2,COL4A2,GP6,SDC2,LAMC3,ITGAV,COL5A3,COL4A1,ITGA5,THBS1,LAMA4,ITGA8,SPP1,COL1A1,SV2A,COL5A1,FN1,ITGA11,LAMA2,GP1BA,COL4A4,COL1A2,ITGA4,IBSP,TNC,COL5A2,COL6A3,COMP,THBS2,THBS4,COL11A1,CD36,ITGB3,…
KEGG_INTESTINAL_IMMUNE_NETWORK_FOR_IGA_PRODUCTION	-0.611035	-1.36595	0.020555	0.439639	48	41	CCL25,PIGR,LTBR,CCR10,CCL28,IL15RA,MAP3K14,TNFSF13,MADCAM1,HLA-DMA,CD40,ITGB7,TGFB1,HLA-DRB1,HLA-DMB,HLA-DRA,HLA-DQB1,IL15,HLA-DRB5,HLA-DPB1,CXCR4,HLA-DPA1,HLA-DOB,CD40LG,TNFRSF17,HLA-DQA2,CCR9,IL6,HLA-DQA1,HLA-DOA,ICOSLG,CD86,CXCL12,TNFSF13B,ICOS,ITGA4,IL10,TNFRSF13B,CD80,IL5,CD28
KEGG_HEMATOPOIETIC_CELL_LINEAGE	-0.592342	-1.3742	0.00506073	0.46802	88	76	EPO,ITGA2B,GP9,CD9,ITGA3,ANPEP,CSF2,CD44,IL1R2,TFRC,IL11RA,CD59,EPOR,ITGA6,CD7,CD55,THPO,IL4R,CD3D,IL7,CD5,IL9R,CD8B,IL1A,KITLG,CSF3,IL3RA,CD1D,HLA-DRB1,ITGA2,HLA-DRA,IL11,CD3E,CD14,MME,HLA-DRB5,CD8A,KIT,CSF2RA,IL6R,CD2,TNF,CSF1,ITGA1,CD37,CD34,CD3G,CD4,CSF1R,CD1C,IL1B,IL2RA,ITGA5,IL6,CSF3R,FLT3LG,CD38,IL7R,IL1R1,CD19,CD1A,GP1BA,ITGA4,ITGAM,FCGR1A,CD1B,CD36,ITGB3,CR2,CD33,IL5,TPO,FLT3,MS4A1,FCER2…
KEGG_CYSTEINE_AND_METHIONINE_METABOLISM	0.304493	1.02253	0.409091	0.528145	34	31	BHMT,MAT1A,SRM,MPST,AHCY,LDHC,GOT1,ADI1,LDHB,ENOPH1,GOT2,CTH,APIP,SMS,LDHA,MAT2B,DNMT3B,MAT2A,AHCYL1,DNMT1,AHCYL2,AMD1,MTAP,DNMT3A,CBS,CDO1,SDS,MTR,TRDMT1,IL4I1,LDHAL6A
KEGG_PENTOSE_PHOSPHATE_PATHWAY	0.338511	1.01424	0.453125	0.530473	27	24	PGLS,TKT,ALDOA,PFKL,TALDO1,ALDOC,GPI,ALDOB,G6PD,FBP1,PGD,RPIA,DERA,RBKS,PFKP,PFKM,PRPS2,PGM1,PRPS1,RPE,PGM2,H6PD,TKTL1,FBP2
KEGG_GRAFT_VERSUS_HOST_DISEASE	-0.617171	-1.33062	0.0504202	0.552835	42	32	HLA-G,GZMB,HLA-A,HLA-F,HLA-C,HLA-B,HLA-E,PRF1,FAS,HLA-DMA,IL1A,HLA-DRB1,HLA-DMB,KLRC1,HLA-DRA,HLA-DQB1,HLA-DRB5,HLA-DPB1,FASLG,TNF,HLA-DPA1,IFNG,HLA-DOB,HLA-DQA2,IL1B,IL6,HLA-DQA1,HLA-DOA,CD86,CD80,KLRD1,CD28
KEGG_CELL_ADHESION_MOLECULES_CAMS	-0.59582	-1.41992	0.001	0.560278	134	118	CDH15,CLDN3,CLDN14,CLDN2,CLDN10,HLA-G,CLDN4,CLDN7,CLDN9,CDH3,CLDN15,SDC1,CLDN23,HLA-A,HLA-F,CD58,CNTNAP2,PTPRF,HLA-C,PVR,CD99,HLA-B,F11R,CD276,MPZL1,ICAM2,SDC4,CDH1,ITGA6,HLA-E,GLG1,CLDN1,CLDN16,CLDN5,OCLN,NEO1,MPZ,CD8B,ITGA9,MADCAM1,HLA-DMA,NRXN3,NRCAM,SDC3,ALCAM,CD40,ITGB7,L1CAM,CD6,ESAM,HLA-DRB1,HLA-DMB,CLDN8,HLA-DRA,SELPLG,HLA-DQB1,HLA-DRB5,CD8A,PDCD1,NRXN2,HLA-DPB1,ITGB8,CD2,ITGB1,HLA-DPA1,I…
KEGG_NEUROACTIVE_LIGAND_RECEPTOR_INTERACTION	-0.561952	-1.34932	0	0.5635	272	184	F2,GCGR,GALR3,CHRNA6,PTGER1,HTR4,DRD4,PRSS2,GRIN2C,CHRNA10,SSTR5,TSPO,PRSS3,DRD2,GABRA4,GPR35,MC3R,CHRM1,LPAR2,PTH2R,SCTR,GRIN2D,ADRA1B,ADRA2C,PRSS1,ADORA2B,LHB,P2RY2,VIPR1,P2RY11,UTS2R,THRA,GRIN3B,NPY5R,NPY2R,LTB4R,KISS1R,P2RX4,MTNR1A,NMUR2,GRIN1,NPFFR1,MC1R,GRM4,F2RL1,CHRNA5,SSTR1,GALR2,GRM8,CHRNB1,HTR1D,LPAR3,S1PR4,PTGER4,GABRR1,ADRA1D,GIPR,PARD3,GABRB1,ADRB1,OPRD1,GZMA,PTGER2,GABRD,GABBR1,HTR…
KEGG_ALLOGRAFT_REJECTION	-0.615177	-1.33584	0.0547945	0.586295	38	32	HLA-G,GZMB,HLA-A,HLA-F,HLA-C,IL12A,HLA-B,HLA-E,PRF1,FAS,HLA-DMA,CD40,HLA-DRB1,HLA-DMB,HLA-DRA,HLA-DQB1,HLA-DRB5,HLA-DPB1,FASLG,TNF,HLA-DPA1,IFNG,HLA-DOB,CD40LG,HLA-DQA2,HLA-DQA1,HLA-DOA,CD86,IL10,CD80,IL5,CD28
KEGG_STEROID_BIOSYNTHESIS	0.340841	0.975314	0.431034	0.608108	17	16	EBP,TM7SF2,CEL,NSDHL,DHCR7,FDFT1,LSS,HSD17B7,MSMO1,DHCR24,SOAT2,CYP51A1,CYP27B1,SQLE,LIPA,SOAT1
KEGG_CARDIAC_MUSCLE_CONTRACTION	0.297963	0.971421	0.428571	0.616579	80	62	FXYD2,CACNA1F,CACNG6,CACNG1,COX6A2,CYC1,UQCRQ,UQCRHL,COX5B,COX7B,CACNA1S,TNNI3,COX4I1,UQCRC1,UQCR10,COX8A,COX6A1,UQCR11,COX6B1,COX5A,COX7A2,UQCRH,COX6C,CACNA2D2,TNNC1,UQCRFS1,COX7A2L,MYL2,UQCRC2,ATP1B3,ATP1B1,UQCRB,ATP1A1,CACNB3,COX6B2,SLC9A1,TPM3,MYL3,COX4I2,CACNB1,CACNA1D,COX7A1,CACNA2D4,CACNG4,ATP2A2,SLC9A6,CACNA1C,TPM1,TPM4,RYR2,ATP1A3,TPM2,CACNB2,COX7B2,ACTC1,TNNT2,CACNB4,CACNA2D3,ATP1A2,ATP…
KEGG_TYPE_I_DIABETES_MELLITUS	-0.596227	-1.31938	0.0470219	0.645441	44	38	HLA-G,GZMB,HLA-A,GAD1,HLA-F,ICA1,HSPD1,HLA-C,IL12A,HLA-B,PTPRN2,HLA-E,CPE,PRF1,FAS,HLA-DMA,IL1A,HLA-DRB1,HLA-DMB,HLA-DRA,HLA-DQB1,HLA-DRB5,HLA-DPB1,FASLG,TNF,INS,HLA-DPA1,IFNG,HLA-DOB,HLA-DQA2,IL1B,HLA-DQA1,HLA-DOA,CD86,LTA,PTPRN,CD80,CD28
KEGG_CYTOKINE_CYTOKINE_RECEPTOR_INTERACTION	-0.534923	-1.28828	0	0.757555	267	219	INHBC,CCL16,EPO,IL13,INHBE,CD70,PF4,IL17B,CCL25,TNFSF9,IL17A,CCL24,EGF,IL22,CXCL3,CCL20,IL23A,TNFRSF14,TNFRSF25,BMP7,CNTFR,CXCR3,LTBR,CXCL2,TNFRSF12A,CXCL1,IL20RA,CCR10,IL17RB,IFNE,CCL28,IL18,VEGFB,CCL26,IL22RA1,EDAR,ACVRL1,TNFRSF1A,TNFRSF10B,IFNGR2,CSF2,IL10RB,INHBB,CXCL14,TNFRSF10A,ACVR1B,IL12A,TNFRSF10D,XCL1,IL15RA,TNFRSF18,CCL1,VEGFA,IL1R2,IFNGR1,IL2RG,TNFRSF21,IL11RA,TNFRSF11A,CLCF1,TNFSF13,…
KEGG_ALZHEIMERS_DISEASE	0.391549			0.773331	169	150	CALML5,NDUFA7,CACNA1F,CALML6,ATP5D,NDUFB7,COX6A2,CYC1,GRIN2C,NDUFA3,UQCRQ,UQCRHL,NDUFS7,COX5B,ATP5G1,COX7B,CACNA1S,COX4I1,UQCRC1,NDUFS6,NDUFA2,UQCR10,COX8A,COX6A1,HSD17B10,NDUFB10,UQCR11,COX6B1,NDUFS5,COX5A,NDUFV1,GAPDH,ATP5G2,COX7A2,NDUFS3,BID,NDUFB9,GRIN2D,NDUFA6,UQCRH,NDUFAB1,NDUFA8,NDUFA4,NDUFA1,NDUFA9,NDUFB2,ATP5G3,ATP2A1,NDUFB1,ATP5O,NDUFB8,COX6C,NDUFC1,ATP5C1,CDK5,MAPK3,NDUFB4,ATP5E,ATP5H,…
KEGG_ASTHMA	-0.616446	-1.29435	0.0919913	0.786907	30	23	IL13,HLA-DMA,CD40,HLA-DRB1,HLA-DMB,HLA-DRA,HLA-DQB1,HLA-DRB5,HLA-DPB1,TNF,RNASE3,HLA-DPA1,CCL11,FCER1G,HLA-DOB,CD40LG,HLA-DQA2,HLA-DQA1,HLA-DOA,FCER1A,IL10,IL5,MS4A2
KEGG_RENIN_ANGIOTENSIN_SYSTEM	-0.639565	-1.28337	0.124153	0.802717	17	15	THOP1,REN,AGT,ANPEP,CTSA,ACE2,ACE,NLN,LNPEP,MME,AGTR1,ENPEP,CPA3,CTSG,CMA1
KEGG_SPLICEOSOME	0.220326	0.863722	1	0.808266	128	119	LSM7,NAA38,SF3B5,LSM2,SNRPD2,PQBP1,SNRPF,PUF60,SNRPB,LSM4,XAB2,PPIH,SNRPA,PHF5A,SNRPC,CCDC12,SNRPG,SF3A2,PPIE,HSPA2,THOC3,SRSF9,PRPF31,MAGOH,PPIL1,EIF4A3,SNRPE,TXNL4A,SNRNP70,LSM3,SNRPD1,PRPF19,LSM5,SNRNP40,SF3B4,SRSF7,BUD31,SNRPA1,PRPF6,PCBP1,MAGOHB,USP39,U2AF2,SART1,SNRPD3,HNRNPA1,EFTUD2,LSM6,SNRPB2,PRPF4,CWC15,RBMX,HSPA8,SRSF3,ISY1,SRSF8,SF3A3,CHERP,DDX23,HNRNPC,HNRNPM,CTNNBL1,PLRG1,DHX16,RBM2…
KEGG_MATURITY_ONSET_DIABETES_OF_THE_YOUNG	0.277915	0.867699	0.693333	0.821092	25	22	SLC2A2,PKLR,FOXA3,PDX1,MNX1,FOXA2,HNF1B,ONECUT1,HNF1A,HES1,NEUROG3,NKX6-1,HNF4A,PAX6,BHLHA15,NR5A2,HNF4G,HHEX,INS,PAX4,NKX2-2,NEUROD1
KEGG_SELENOAMINO_ACID_METABOLISM	0.267095	0.810275	0.764706	0.88209	26	24	MAT1A,AHCY,LCMT1,GGT1,GGT6,SCLY,CTH,HEMK1,MARS2,SEPHS1,SEPHS2,METTL2B,LCMT2,GGT7,MAT2B,TRMT11,MAT2A,METTL6,PAPSS2,AHCYL1,AHCYL2,PAPSS1,CBS,GGT5
KEGG_SMALL_CELL_LUNG_CANCER	-0.407537	-0.952453	0.628514	0.882634	84	79	PIK3R2,ITGA2B,TRAF4,E2F1,CCNE1,CKS1B,CDK4,FHIT,TP53,AKT2,NOS2,TRAF2,PIAS4,AKT1,RXRA,E2F2,RXRB,MYC,BCL2L1,CYCS,ITGA3,CASP9,RELA,CDK2,SKP2,MAX,IKBKB,ITGA6,TRAF5,TRAF3,NFKBIA,PTK2,CDKN1B,IKBKG,NFKB1,E2F3,PIK3R3,CCNE2,CHUK,CCND1,LAMA1,XIAP,APAF1,RB1,BIRC2,PIK3CB,CDK6,TRAF6,LAMC2,PIAS1,LAMA3,TRAF1,PIK3R1,PTEN,PIAS3,PIAS2,LAMB1,ITGA2,LAMB2,PIK3CA,ITGB1,BIRC3,CDKN2B,LAMC1,BCL2,PIK3CD,COL4A2,LAMC3,ITGAV,…
KEGG_RNA_DEGRADATION	0.213964	0.792061	0.928571	0.885693	59	54	LSM7,NAA38,LSM2,EXOSC5,LSM4,EXOSC7,DCPS,EXOSC1,ENO3,WDR61,EXOSC2,ENO1,LSM3,EXOSC8,LSM5,DCP1B,EXOSC3,SKIV2L,CNOT3,LSM6,LSM1,EXOSC6,HSPA9,HSPD1,EDC3,EDC4,PNPT1,EXOSC10,EXOSC9,CNOT10,CNOT7,CNOT8,MPHOSPH6,ZCCHC7,PAPD7,PARN,PATL1,C1D,CNOT2,XRN2,SKIV2L2,DIS3,CNOT4,DCP1A,TTC37,ENO2,PAPOLA,CNOT1,PAPOLG,CNOT6,DDX6,CNOT6L,DCP2,XRN1
KEGG_T_CELL_RECEPTOR_SIGNALING_PATHWAY	-0.402175	-0.95487	0.627767	0.885902	108	101	PIK3R2,CBLC,HRAS,MAP2K2,PAK4,NFKBIB,CDK4,MAPK3,AKT2,MAPK13,AKT1,NCK2,PTPN6,CSF2,NFKBIE,RELA,JUN,MAP2K7,RAF1,MAPK9,RHOA,PAK1,VAV2,CHP2,MAP3K14,IKBKB,CDC42,PPP3R1,MAPK14,VAV3,PLCG1,TEC,GRB2,BCL10,NFKBIA,PPP3CC,CARD11,CD3D,IKBKG,NFKB1,NFATC4,PPP3CB,GSK3B,MAP2K1,FOS,NRAS,MAPK12,ZAP70,NCK1,PIK3R3,MAPK1,CD8B,CHUK,NFATC3,PPP3CA,MAP3K7,PAK2,LCK,MAP3K8,DLG1,PRKCQ,LAT,PDPK1,PIK3CB,KRAS,PIK3R1,SOS2,MAPK11,C…
KEGG_REGULATION_OF_ACTIN_CYTOSKELETON	-0.395794	-0.961529	0.658	0.886694	216	193	FGF21,F2,PIK3R2,FGF6,MYLPF,ITGA2B,TMSB4Y,FGFR4,HRAS,CHRM1,MAP2K2,EGF,FGF19,MYL5,ACTG1,PPP1CA,PFN1,PAK4,ARPC5L,RAC3,MAPK3,ARAF,ARPC1A,TMSB4X,SSH3,GIT1,RRAS,ACTB,MYL2,ARPC4,CFL1,FGFR3,CSK,MYL12B,ARPC1B,ITGB4,BRK1,BCAR1,IQGAP3,ARPC3,PFN2,ITGA3,MYH14,LIMK1,BAIAP2,RAC1,MYL12A,ITGAE,ACTN4,PIP5K1B,SLC9A1,CYFIP2,RAF1,PPP1CC,ARPC5,ARPC2,RHOA,PAK1,EZR,VAV2,FGD3,FGF13,PXN,FGF18,DIAPH1,FGD1,CDC42,FGF3,PIP4K2…
KEGG_NATURAL_KILLER_CELL_MEDIATED_CYTOTOXICITY	-0.4002	-0.945894	0.679359	0.890558	137	109	PIK3R2,HRAS,MAP2K2,BID,RAC3,MAPK3,HLA-G,KLRC2,ARAF,ULBP1,GZMB,HLA-A,MICA,ULBP3,PTPN6,TNFRSF10B,IFNGR2,CSF2,RAET1L,RAC1,RAET1G,TNFRSF10A,HLA-C,ULBP2,SHC2,SYK,HLA-B,TNFRSF10D,RAF1,PAK1,VAV2,CHP2,KIR2DS4,IFNGR1,ICAM2,CASP3,PPP3R1,PTK2B,VAV3,SH3BP2,RAC2,PLCG1,HLA-E,GRB2,PPP3CC,PRKCG,MICB,NFATC4,PPP3CB,MAP2K1,NRAS,SHC1,ZAP70,CD244,PRF1,PIK3R3,TNFSF10,MAPK1,FAS,IFNAR1,NFATC3,PPP3CA,LCK,RAET1E,LAT,HCST,…
KEGG_PATHWAYS_IN_CANCER	-0.393144	-0.955247	0.698	0.894987	328	296	FGF21,PIK3R2,WNT3A,FGF6,FZD9,CTNNA2,ITGA2B,WNT16,CBLC,GSTP1,HRAS,MAP2K2,BID,TRAF4,EGF,BIRC5,E2F1,CDKN2A,FGF19,WNT4,CCNE1,FZD10,BAX,RAC3,CEBPA,CKS1B,CDK4,MAPK3,RBX1,KLK3,WNT6,ARAF,FH,BAD,ERBB2,TP53,AXIN2,CDKN1A,AXIN1,AKT2,JUP,CTBP1,FGFR3,PPARG,FADD,RAD51,NOS2,BMP4,WNT11,TRAF2,SHH,DAPK2,RASSF1,PIAS4,VEGFB,TCF7,HDAC1,AKT1,TFG,SLC2A1,RXRA,E2F2,RXRB,EGLN2,MYC,BCL2L1,CYCS,ITGA3,RAC1,BCR,DVL3,RALGDS,CAS…
KEGG_SPHINGOLIPID_METABOLISM	0.234596	0.766216	0.913043	0.897655	40	33	DEGS2,GAL3ST1,NEU4,SMPD2,NEU1,SPHK2,GLA,GLB1,SMPD3,ARSA,UGT8,SMPD4,GBA,SMPD1,SPTLC1,SGPP2,NEU3,ASAH1,CERK,SGPL1,SPTLC2,GALC,ACER3,B4GALT6,ACER2,SGMS1,DEGS1,KDSR,SGPP1,ENPP7,SPHK1,UGCG,SGMS2
KEGG_AMYOTROPHIC_LATERAL_SCLEROSIS_ALS	-0.421195	-0.942608	0.627572	0.898846	53	46	GRIN2C,GPX1,BID,GRIN2D,TOMM40,BAX,SOD1,CASP1,BAD,CCS,TP53,MAP2K3,MAPK13,GRIN1,BCL2L1,CYCS,TNFRSF1A,CAT,DAXX,RAC1,NEFL,CASP9,MAP2K6,CHP2,DERL1,CASP3,PPP3R1,MAPK14,PPP3CC,PPP3CB,MAPK12,PPP3CA,RAB5A,MAP3K5,SLC1A2,APAF1,ALS2,MAPK11,TNF,GRIA1,BCL2,GRIN2B,PRPH,NEFH,NOS1,PRPH2
KEGG_THYROID_CANCER	0.23811	0.743521	0.860759	0.900208	29	27	HRAS,MAP2K2,MAPK3,TP53,PPARG,TCF7,TFG,RXRA,RXRB,MYC,TPM3,PAX8,CTNNB1,CDH1,TCF7L2,NCOA4,CCDC6,MAP2K1,NRAS,MAPK1,CCND1,TPR,KRAS,TCF7L1,BRAF,LEF1,RET
KEGG_BIOSYNTHESIS_OF_UNSATURATED_FATTY_ACIDS	0.249915	0.735796	0.842105	0.908365	22	18	BAAT,ACOT7,ACAA1,ACOT4,ACOT1,ACOT2,PECR,ACOX3,HADHA,FADS2,HSD17B12,ELOVL6,ACOX1,SCD,ELOVL5,SCD5,YOD1,ELOVL2
KEGG_ABC_TRANSPORTERS	-0.641418	-1.43102	0.00829016	0.922584	44	38	ABCB11,ABCA4,ABCB9,ABCG8,ABCA12,ABCB8,ABCB6,ABCC8,ABCC6,ABCG5,ABCA2,ABCA7,ABCC3,ABCB7,CFTR,ABCD1,ABCC10,ABCB4,ABCD4,TAP1,ABCG1,ABCD3,ABCC2,ABCB10,ABCC1,ABCC5,TAP2,ABCB1,ABCG2,ABCC4,ABCA3,ABCA5,ABCA1,ABCA6,ABCC9,ABCA10,ABCA13,ABCA8
KEGG_FC_EPSILON_RI_SIGNALING_PATHWAY	-0.397403	-0.923068	0.689271	0.949491	79	76	PIK3R2,IL13,PLA2G1B,HRAS,PLA2G10,PLA2G4E,MAP2K2,RAC3,MAPK3,PLA2G2E,PLA2G3,AKT2,PLA2G6,PLA2G12B,MAP2K3,MAPK13,AKT1,PRKCD,CSF2,RAC1,SYK,PLA2G12A,MAP2K7,INPP5D,PLA2G2A,RAF1,MAPK9,MAP2K6,VAV2,MAPK14,VAV3,RAC2,PLCG1,GRB2,MAP2K1,PLA2G4A,NRAS,MAPK12,MAP2K4,PIK3R3,MAPK8,MAPK1,LYN,PRKCE,GAB2,LAT,PDPK1,PIK3CB,JMJD7-PLA2G4B,KRAS,PRKCA,PIK3R1,SOS2,MAPK11,SOS1,VAV1,PLA2G2F,PIK3CA,TNF,FYN,FCER1G,PIK3CD,PLA2G4B…
KEGG_FC_GAMMA_R_MEDIATED_PHAGOCYTOSIS	-0.387841	-0.919424	0.700906	0.95888	97	92	PIK3R2,PLA2G4D,PLA2G4E,RPS6KB2,PLA2G4F,ARPC5L,MAPK3,ARPC1A,MARCKSL1,ARPC4,AKT2,CFL1,PLA2G6,SPHK2,ARPC1B,DNM2,AKT1,VASP,ARPC3,PRKCD,LIMK1,RAC1,SYK,PIP5K1B,INPP5D,RAF1,ARPC5,ARPC2,PAK1,VAV2,PLD2,CDC42,ARF6,LIMK2,PIP5K1C,VAV3,RAC2,PLCG1,DNM1,CRKL,DNM1L,PIP4K2B,MYO10,PIP5K1A,PRKCG,MAP2K1,PLA2G4A,CRK,SCIN,PIK3R3,MAPK1,LYN,WASF2,GSN,PRKCE,ASAP3,GAB2,WASL,LAT,PLD1,PIK3CB,PRKCA,PIK3R1,WASF1,ASAP2,MARCKS,…
KEGG_GLYCOSAMINOGLYCAN_BIOSYNTHESIS_CHONDROITIN_SULFATE	-0.606047	-1.2503	0.157143	0.96357	22	19	CHST13,B4GALT7,B3GALT6,B3GAT3,XYLT2,CHPF,CHST7,CHST14,CSGALNACT1,XYLT1,CHSY1,CHST3,CSGALNACT2,CHST15,CHST11,UST,DSE,CHSY3,B3GAT2
KEGG_VALINE_LEUCINE_AND_ISOLEUCINE_DEGRADATION	0.166623	0.573499	1	0.980834	44	44	HSD17B10,OXCT2,PCCA,ACADS,ECHS1,BCAT2,HADH,ACAA1,PCCB,HMGCL,HMGCS2,ACAT2,ACAT1,ALDH2,HIBADH,IVD,AUH,ALDH7A1,HADHA,MCCC2,ACAA2,ALDH1B1,ALDH3A2,MCEE,MCCC1,ACAD8,ALDH9A1,HADHB,DLD,HIBCH,BCKDHB,ACADSB,ALDH6A1,EHHADH,BCKDHA,MUT,ACADM,OXCT1,AOX1,HMGCS1,DBT,ABAT,IL4I1,BCAT1
KEGG_LEISHMANIA_INFECTION	-0.544785	-1.25518	0.0747475	0.996964	72	65	CYBA,NFKBIB,MAPK3,MARCKSL1,NOS2,MAPK13,TAB1,PTPN6,IFNGR2,ELK1,IL12A,RELA,MYD88,JUN,IFNGR1,IRAK4,MAPK14,NCF4,NFKBIA,NFKB1,FOS,MAPK12,MAPK1,MAP3K7,HLA-DMA,TLR4,TAB2,TRAF6,IL1A,TGFB1,JAK1,MAPK11,HLA-DRB1,HLA-DMB,HLA-DRA,HLA-DQB1,STAT1,HLA-DRB5,HLA-DPB1,JAK2,ITGB1,TNF,HLA-DPA1,IFNG,HLA-DOB,HLA-DQA2,ITGB2,FCGR3B,NCF2,IL1B,NCF1,FCGR2A,C3,HLA-DQA1,HLA-DOA,TLR2,FCGR3A,PTGS2,TGFB3,ITGA4,ITGAM,FCGR1A,IL10,…
KEGG_NITROGEN_METABOLISM	-0.158596	-0.336694	1	0.999929	23	23	CA9,HAL,CA6,ASNS,CA4,CA5A,AMT,CA7,CTH,CA8,CPS1,CA12,GLUD1,CA13,CA3,GLS2,CA2,GLUL,GLUD2,CA1,GLS,CA5B,CA14
KEGG_CELL_CYCLE	-0.132767	-0.314178	1	0.999964	128	119	ANAPC11,GADD45G,PKMYT1,SFN,CDC20,E2F1,CDKN2A,CCNE1,PTTG1,MAD2L2,CDC45,CCNB1,MCM5,PLK1,CDK4,RBX1,FZR1,CCNB2,CDC25C,CDKN2D,MCM7,PCNA,ANAPC2,TP53,MCM2,CDC25B,ANAPC7,CDKN1A,E2F4,ANAPC5,ZBTB17,ORC6,CDC25A,MAD2L1,CHEK2,CDK7,CCNA2,CDK1,ORC5,CDC16,HDAC1,ORC1,YWHAE,MAD1L1,E2F2,ESPL1,CCND3,MYC,BUB3,TFDP1,ANAPC13,CCND2,MCM4,CCNH,MCM3,CDC6,YWHAQ,SKP1,MCM6,CDKN2C,CDKN1C,ORC4,CUL1,CDC23,E2F5,GADD45A,HDAC2,ANAP…
KEGG_UBIQUITIN_MEDIATED_PROTEOLYSIS	-0.183791	-0.434875	1	1	138	127	UBE2NL,ANAPC11,SOCS1,CBLC,UBE2S,CDC34,CDC20,FBXO2,STUB1,NHLRC1,UBE2M,KEAP1,UBE2C,RBX1,UBE2J2,FZR1,ANAPC2,ANAPC7,KLHL13,PRPF19,ANAPC5,UBE2D4,RNF7,DDB2,MGRN1,UBE2D2,UBA1,PIAS4,UBE2I,UBOX5,CDC16,FBXO4,UBE2N,UBE2O,SAE1,UBE2A,ANAPC13,UBA2,UBE2L3,RFWD2,PPIL2,RCHY1,UBE2R2,UBE2F,SKP1,TRIM32,UBE2Q1,CUL1,PML,UBE2E1,UBE2L6,DET1,CDC23,ANAPC10,WWP2,UBE2E3,CUL4A,DDB1,FANCL,UBE2B,CDC26,UBE2Z,SKP2,CUL2,ERCC8,UBE…
KEGG_PATHOGENIC_ESCHERICHIA_COLI_INFECTION	-0.333706	-0.76373	0.870408	1	59	53	TUBA3C,TUBB4B,TUBA4A,ACTG1,ARPC5L,TUBAL3,KRT18,ARPC1A,ACTB,TUBA1C,TUBA8,ARPC4,ARPC1B,TUBA1B,NCK2,ARPC3,TUBB,YWHAQ,CTTN,ARPC5,ARPC2,RHOA,EZR,TUBB2A,CTNNB1,NCL,CDC42,CDH1,YWHAZ,ABL1,ARHGEF2,CLDN1,OCLN,TUBB3,NCK1,WASL,TLR4,PRKCA,TUBA1A,ROCK2,TUBB6,CD14,ITGB1,ROCK1,FYN,TUBB2B,WAS,TLR5,LY96,HCLS1,TUBA3D,TUBB4A,TUBB1
KEGG_VASCULAR_SMOOTH_MUSCLE_CONTRACTION	-0.326219	-0.769886	0.923464	1	115	108	CYP4A11,CYP4A22,CALML5,CACNA1F,CALML6,PLA2G1B,CACNA1S,PLA2G10,PLA2G4E,MAP2K2,KCNMB4,ADRA1B,PPP1CA,ADORA2B,MAPK3,MYL6,ARAF,PLA2G2E,ADCY8,PLA2G3,MYL6B,PLA2G6,PLCB3,PLA2G12B,GNAS,CALM3,PRKCD,GNA11,CALM2,ADCY3,PLA2G12A,CALM1,PLA2G2A,RAF1,ADCY6,PPP1CC,PRKACA,RHOA,ITPR3,PLCB4,ADRA1D,CACNA1D,CALML3,RAMP1,ARHGEF11,PPP1R14A,PRKX,PRKCG,MAP2K1,PLA2G4A,PPP1CB,RAMP2,MAPK1,GNA12,PRKCE,CACNA1C,PRKCQ,RAMP3,ADCY9…
KEGG_VASOPRESSIN_REGULATED_WATER_REABSORPTION	-0.27263	-0.611248	0.967708	1	44	41	CREB3L3,RAB11B,CREB3L4,DCTN2,DYNLL1,ARHGDIA,CREB3L1,CREB3,GNAS,STX4,DYNLL2,DCTN6,ADCY3,RAB5C,RAB11A,DCTN5,ADCY6,PRKACA,NSF,DYNC2LI1,AQP3,RAB5B,DCTN4,ARHGDIB,DCTN1,DYNC1LI1,DYNC1I2,PRKX,VAMP2,RAB5A,DYNC1H1,ADCY9,PRKACB,CREB3L2,CREB1,DYNC1LI2,AVPR2,PRKACG,DYNC1I1,CREB5,DYNC2H1
KEGG_VEGF_SIGNALING_PATHWAY	-0.320802	-0.742703	0.917339	1	76	73	PIK3R2,PLA2G1B,HRAS,PLA2G10,PLA2G4E,MAP2K2,HSPB1,RAC3,MAPK3,BAD,MAPKAPK3,PLA2G2E,PLA2G3,AKT2,PLA2G6,SPHK2,SH2D2A,PLA2G12B,MAPK13,AKT1,SRC,RAC1,SHC2,CASP9,PLA2G12A,PLA2G2A,RAF1,MAPKAPK2,CHP2,PXN,VEGFA,CDC42,PPP3R1,MAPK14,RAC2,PLCG1,PTK2,PPP3CC,PRKCG,NFATC4,PPP3CB,MAP2K1,PLA2G4A,NOS3,NRAS,MAPK12,PIK3R3,MAPK1,NFATC3,PPP3CA,PIK3CB,JMJD7-PLA2G4B,KRAS,PRKCA,PIK3R1,MAPK11,SPHK1,NFATC2,PLA2G2F,PIK3CA,NFA…
KEGG_PANCREATIC_CANCER	-0.351881	-0.812519	0.864235	1	70	69	PIK3R2,EGF,E2F1,CDKN2A,RAC3,CDK4,MAPK3,ARAF,BAD,ERBB2,TP53,AKT2,RAD51,VEGFB,AKT1,E2F2,BCL2L1,RAC1,RALGDS,CASP9,RELA,RAF1,MAPK9,VEGFA,RALA,IKBKB,CDC42,RAC2,RALB,RALBP1,IKBKG,NFKB1,TGFA,MAP2K1,E2F3,PIK3R3,MAPK8,MAPK1,SMAD3,CHUK,STAT3,CCND1,PGF,SMAD4,PLD1,RB1,PIK3CB,CDK6,KRAS,PIK3R1,TGFB1,TGFBR2,JAK1,SMAD2,BRCA2,BRAF,EGFR,STAT1,TGFBR1,PIK3CA,PIK3CD,VEGFC,ARHGEF6,TGFB3,AKT3,PIK3R5,TGFB2,PIK3CG,MAPK10
KEGG_P53_SIGNALING_PATHWAY	-0.290379	-0.668793	0.951368	1	69	63	GADD45G,SFN,BID,CDKN2A,CCNE1,BAX,CCNB1,SHISA5,CDK4,CCNB2,TP53,CDKN1A,STEAP3,DDB2,CCNG1,TP53I3,CHEK2,CDK1,SESN2,TSC2,CCND3,CYCS,TNFRSF10B,GTSE1,RRM2,CCND2,RFWD2,RCHY1,PERP,EI24,CASP9,GADD45A,SESN1,CDK2,TP73,CHEK1,SERPINB5,CASP3,PPM1D,CD82,CASP8,MDM2,SIAH1,FAS,CCNE2,MDM4,CCND1,ATR,PMAIP1,APAF1,CDK6,GADD45B,PTEN,CCNG2,RRM2B,ZMAT3,SESN3,IGFBP3,ATM,THBS1,SERPINE1,RPRM,CCNB3
KEGG_O_GLYCAN_BIOSYNTHESIS	-0.323214	-0.69251	0.912859	1	30	26	GALNT8,GALNTL6,GCNT4,ST6GALNAC1,B3GNT6,C1GALT1C1,GALNT6,GALNT11,GALNT12,GALNT2,GALNT3,GCNT1,GCNT3,GALNT10,GALNT9,GALNT13,ST3GAL2,GALNT14,GALNT7,B4GALT5,C1GALT1,GALNT1,GALNT5,GALNT4,ST3GAL1,WBSCR17
KEGG_VIBRIO_CHOLERAE_INFECTION	-0.264573	-0.59698	0.971104	1	56	49	ATP6V0B,ATP6V1F,ACTG1,KCNQ1,ATP6V0D1,SEC61B,ATP6V0E2,TCIRG1,ACTB,ATP6V0A4,ATP6V0E1,KDELR1,ATP6AP1,SEC61G,GNAS,CFTR,ATP6V1G1,ATP6V1E1,KDELR2,ADCY3,SEC61A1,ATP6V1H,ATP6V1E2,KDELR3,PDIA4,PRKACA,ATP6V1D,TJP2,ATP6V1C2,ATP6V0C,PLCG1,SEC61A2,ATP6V0A2,ATP6V1B1,PRKX,PRKCG,SLC12A2,ATP6V1B2,ATP6V1A,ATP6V1C1,ADCY9,PRKACB,PRKCA,TJP1,PRKACG,PLCG2,ATP6V0D2,PRKCB,ATP6V1G2
KEGG_TYPE_II_DIABETES_MELLITUS	-0.39546	-0.883701	0.718557	1	47	42	SLC2A2,PIK3R2,SOCS1,PKLR,PDX1,MAPK3,KCNJ11,CACNA1B,ABCC8,PRKCZ,PRKCD,HK1,MAPK9,SLC2A4,IKBKB,IRS2,CACNA1D,SOCS2,HK2,MTOR,PIK3R3,MAPK8,MAPK1,PRKCE,INSR,CACNA1C,PIK3CB,PIK3R1,SOCS4,IRS1,PIK3CA,TNF,INS,SOCS3,PIK3CD,HK3,PIK3R5,CACNA1A,PIK3CG,MAPK10,CACNA1E,ADIPOQ
KEGG_TRYPTOPHAN_METABOLISM	-0.362172	-0.808044	0.810273	1	40	37	CYP1A2,ASMT,HAAO,ECHS1,DDC,HADH,GCDH,OGDHL,AFMID,ACAT2,ACAT1,ALDH2,ACMSD,WARS2,ALDH7A1,HADHA,ALDH1B1,CAT,OGDH,AADAT,ALDH3A2,MAOA,ALDH9A1,EHHADH,AOX1,WARS,INMT,MAOB,TDO2,IL4I1,IDO1,KYNU,CYP1A1,KMO,AANAT,TPH1,CYP1B1
KEGG_PURINE_METABOLISM	-0.357939	-0.848513	0.866733	1	159	144	POLR2I,POLR2L,GUK1,NME1,NME3,PKLR,POLR2J,NT5C,ZNRD1,POLR2G,NME4,APRT,GMPR,POLD2,POLR2H,NME5,POLE4,NUDT2,ADA,NME2,POLD1,ENTPD2,POLR3K,IMPDH2,ADSL,IMPDH1,POLR1C,ENTPD6,POLR2E,ITPA,FHIT,ADK,DGUOK,POLR1D,AK1,AK2,ADCY8,ATIC,PNP,POLR2C,NME1-NME2,POLA2,NUDT5,POLR3H,HPRT1,GUCY2C,GMPR2,POLR1E,POLE3,CANT1,PDE9A,PAICS,NT5M,PDE6D,POLE2,PRPS2,POLD4,POLR3C,POLR2D,POLR2K,POLE,RRM2,NME6,PRPS1,PRIM1,POLR3B,ADCY3,…
KEGG_TIGHT_JUNCTION	-0.356644	-0.838447	0.865731	1	134	110	MYLPF,CLDN3,MYH7B,CTNNA2,CLDN14,HRAS,CRB3,PARD6A,PPP2R2C,MYL5,LLGL2,CLDN2,ACTG1,CLDN10,TJP3,PPP2R1A,CDK4,CLDN4,CLDN7,CLDN9,RRAS,CSNK2B,ACTB,MYL2,PRKCZ,CLDN15,AKT2,MYL12B,CLDN23,SYMPK,EXOC3,PPP2R2D,AKT1,SRC,CSNK2A2,PRKCD,TJAP1,MYH14,MYL12A,PPP2CA,LLGL1,ACTN4,CTTN,PPP2R2A,F11R,RHOA,EXOC4,CTNNA1,PPP2CB,TJP2,CSNK2A1,CTNNB1,CDC42,VAPA,PARD3,CASK,EPB41L1,RRAS2,PARD6B,PPP2R1B,RAB13,CLDN1,PRKCG,CLDN16,CL…
KEGG_PROXIMAL_TUBULE_BICARBONATE_RECLAMATION	-0.34855	-0.731368	0.862939	1	23	21	FXYD2,SLC38A3,SLC25A10,PCK2,CA4,ATP1B3,ATP1B1,ATP1A1,MDH1,GLUD1,SLC9A3,PCK1,GLS2,CA2,GLUD2,GLS,ATP1A3,AQP1,SLC4A4,ATP1A2,ATP1B2
KEGG_PHOSPHATIDYLINOSITOL_SIGNALING_SYSTEM	-0.30996	-0.720716	0.933943	1	76	74	CALML5,PIK3R2,CALML6,INPP5J,ITPKA,IMPA2,DGKQ,ITPK1,DGKZ,INPP5E,PLCD3,PLCB3,PLCD1,CDIPT,CALM3,PI4KB,CALM2,INPP1,INPP5K,INPPL1,PIP5K1B,CALM1,DGKD,INPP5D,IPPK,CDS1,ITPR3,OCRL,INPP5A,PLCB4,PIK3C2B,DGKA,DGKG,PIP4K2C,CALML3,PIP5K1C,PLCG1,PIP4K2B,PIP5K1A,PRKCG,CDS2,INPP5B,PI4KA,PIK3R3,DGKE,IMPA1,PLCE1,SYNJ2,PIK3CB,PRKCA,PIK3R1,PTEN,ITPKB,PIK3C3,INPP4B,PLCB1,PLCB2,INPP4A,SYNJ1,PIK3C2A,PIP4K2A,PIK3CA,PIKF…
KEGG_SNARE_INTERACTIONS_IN_VESICULAR_TRANSPORT	-0.234662	-0.520616	0.994851	1	38	38	STX10,USE1,BNIP1,VAMP8,STX1A,STX1B,STX5,TSNARE1,SNAP47,STX8,BET1L,STX18,STX4,STX19,STX3,YKT6,VAMP5,BET1,VTI1B,GOSR2,VAMP3,SNAP29,STX16,STX6,GOSR1,VTI1A,SNAP23,SEC22B,VAMP2,VAMP7,VAMP1,VAMP4,STX12,STX7,STX2,STX17,STX11,SNAP25
KEGG_RIG_I_LIKE_RECEPTOR_SIGNALING_PATHWAY	-0.367619	-0.835572	0.794845	1	71	52	PIN1,NFKBIB,TRADD,ISG15,FADD,IRF3,TRAF2,IFNE,MAPK13,IKBKE,OTUD5,IRF7,NLRX1,ATG5,IL12A,TMEM173,RELA,DHX58,MAPK9,TBKBP1,MAVS,IKBKB,MAPK14,CASP10,TRAF3,NFKBIA,RIPK1,IKBKG,NFKB1,SIKE1,TANK,DDX3Y,ATG12,CASP8,MAPK12,MAPK8,AZI2,CHUK,MAP3K7,TBK1,TRAF6,DDX3X,IFIH1,MAPK11,RNF125,DDX58,MAP3K1,CXCL10,TNF,CYLD,MAPK10,IFNK
KEGG_OOCYTE_MEIOSIS	-0.203129	-0.479768	1	1	114	105	CALML5,FBXO43,CALML6,SPDYC,ANAPC11,PKMYT1,CDC20,CCNE1,PTTG1,MAD2L2,PPP1CA,PPP2R1A,CCNB1,PLK1,MAPK3,RBX1,CCNB2,CDC25C,ANAPC2,RPS6KA1,ADCY8,ANAPC7,ANAPC5,MAD2L1,CDK1,CDC16,YWHAE,ESPL1,CALM3,AURKA,PPP2R5D,ANAPC13,CALM2,PPP2CA,ADCY3,YWHAQ,PPP2R5A,SKP1,CUL1,CALM1,ADCY6,PPP1CC,CDC23,PRKACA,ANAPC10,YWHAH,CDK2,REC8,ITPR3,CAMK2G,CHP2,CDC26,BUB1,PPP2CB,PPP2R5B,PPP2R5C,FBXO5,ANAPC4,YWHAB,PPP3R1,CALML3,PPP2R…
KEGG_PRIMARY_IMMUNODEFICIENCY	-0.546682	-1.19861	0.173589	1	35	32	RFXANK,ADA,UNG,TAP1,IGLL1,RFXAP,IL2RG,BLNK,CD3D,IKBKG,ZAP70,TAP2,CD8B,RFX5,LCK,DCLRE1C,CD40,CD3E,JAK3,CD8A,CIITA,CD40LG,CD4,CD79A,RAG1,IL7R,ICOS,CD19,BTK,PTPRC,TNFRSF13B,AIRE
KEGG_RIBOFLAVIN_METABOLISM	-0.56745	-1.15669	0.283951	1	16	16	PHPT1,FLAD1,TYR,ACP6,ACP1,ACPP,ENPP3,RFK,ACP2,MTMR1,MTMR2,MTMR6,ACP5,ENPP1,ACPT,MTMR7
KEGG_RENAL_CELL_CARCINOMA	-0.35233	-0.814227	0.825203	1	70	62	PIK3R2,HRAS,MAP2K2,PAK4,MAPK3,RBX1,ARAF,FH,AKT2,VEGFB,AKT1,SLC2A1,EGLN2,RAC1,JUN,RAF1,PAK1,CUL2,VEGFA,EGLN3,CDC42,EGLN1,CRKL,GRB2,MET,VHL,FLCN,TGFA,MAP2K1,CRK,NRAS,RAP1B,PIK3R3,MAPK1,RAP1A,PAK2,PGF,ARNT,CREBBP,RAPGEF1,PIK3CB,KRAS,PTPN11,PIK3R1,TGFB1,GAB1,SOS2,BRAF,EPAS1,SOS1,PDGFB,PIK3CA,HIF1A,PIK3CD,VEGFC,ETS1,TGFB3,AKT3,PIK3R5,TGFB2,PIK3CG,HGF
KEGG_PROGESTERONE_MEDIATED_OOCYTE_MATURATION	-0.348067	-0.817857	0.846774	1	86	81	PIK3R2,SPDYC,ANAPC11,PKMYT1,MAD2L2,CCNB1,PLK1,MAPK3,FZR1,ARAF,CCNB2,CDC25C,ANAPC2,RPS6KA1,ADCY8,CDC25B,ANAPC7,AKT2,ANAPC5,CDC25A,MAD2L1,MAPK13,CCNA2,CDK1,CDC16,AKT1,ANAPC13,ADCY3,RAF1,ADCY6,CDC23,MAPK9,PRKACA,ANAPC10,HSP90AB1,CDK2,CDC26,BUB1,ANAPC4,MAPK14,HSP90AA1,PRKX,MAP2K1,RPS6KA6,RPS6KA3,MAPK12,PIK3R3,MAPK8,MAPK1,GNAI2,ADCY9,ADCY2,PIK3CB,PRKACB,KRAS,CDC27,ANAPC1,IGF1R,PIK3R1,PDE3B,RPS6KA2,MAP…
KEGG_PROPANOATE_METABOLISM	-0.282484	-0.612936	0.95966	1	33	31	LDHC,PCCA,ECHS1,SUCLG1,PCCB,ACAT2,ACSS2,LDHB,ACAT1,ALDH2,ACSS1,ALDH7A1,HADHA,ALDH1B1,MLYCD,LDHA,ALDH3A2,MCEE,ALDH9A1,SUCLG2,HIBCH,SUCLA2,ALDH6A1,EHHADH,ACACA,MUT,ACADM,ABAT,ACSS3,ACACB,LDHAL6A
KEGG_REGULATION_OF_AUTOPHAGY	-0.371269	-0.773642	0.81161	1	35	21	ATG4D,ATG4B,ULK3,ATG3,GABARAPL2,ATG5,ULK1,ATG4A,BECN1,ATG7,ATG12,ATG4C,ULK2,PIK3R4,GABARAP,PRKAA1,PIK3C3,GABARAPL1,INS,IFNG,PRKAA2
KEGG_PROSTATE_CANCER	-0.258885	-0.604297	0.984894	1	89	85	SRD5A2,PIK3R2,CREB3L3,GSTP1,HRAS,MAP2K2,EGF,E2F1,CCNE1,MAPK3,KLK3,ARAF,BAD,ERBB2,TP53,CREB3L4,CDKN1A,AKT2,ATF4,CREB3L1,CREB3,TCF7,AKT1,E2F2,CASP9,RELA,RAF1,HSP90AB1,CDK2,CTNNB1,IKBKB,TCF7L2,HSP90AA1,GRB2,NFKBIA,CDKN1B,IKBKG,NFKB1,TGFA,GSK3B,MAP2K1,NRAS,E2F3,MDM2,MTOR,PIK3R3,NKX3-1,MAPK1,CCNE2,CHUK,PDGFA,CCND1,CREBBP,RB1,PDPK1,PIK3CB,KRAS,IGF1R,CREB3L2,PIK3R1,PTEN,TCF7L1,SOS2,BRAF,EGFR,CREB1,LEF1,…
KEGG_TOLL_LIKE_RECEPTOR_SIGNALING_PATHWAY	-0.440545	-1.03116	0.467742	1	102	83	LBP,PIK3R2,MAP2K2,MAPK3,TOLLIP,AKT2,FADD,IRF3,MAP2K3,MAPK13,IKBKE,AKT1,TAB1,IRF7,TICAM1,RAC1,IL12A,RELA,MYD88,JUN,MAP2K7,MAPK9,MAP2K6,IKBKB,IRAK4,IRF5,MAPK14,TRAF3,NFKBIA,RIPK1,TIRAP,IKBKG,NFKB1,MAP2K1,FOS,CASP8,MAPK12,MAP2K4,PIK3R3,MAPK8,MAPK1,IFNAR1,CHUK,MAP3K7,TLR3,MAP3K8,TBK1,TLR4,PIK3CB,IFNAR2,TAB2,TRAF6,CD40,PIK3R1,MAPK11,CD14,CCL5,STAT1,CXCL11,CXCL10,PIK3CA,CCL3,TNF,CCL4,TLR5,PIK3CD,LY96,C…
KEGG_TGF_BETA_SIGNALING_PATHWAY	-0.376498	-0.884045	0.74496	1	86	81	INHBC,INHBE,LEFTY2,ID1,ID3,RPS6KB2,LEFTY1,PPP2R1A,MAPK3,RBX1,BMP7,SMAD6,PITX2,E2F4,BMP4,ID2,MYC,ACVRL1,TFDP1,INHBB,PPP2CA,SKP1,CUL1,NODAL,E2F5,RHOA,PPP2CB,PPP2R1B,BMP8B,SMAD9,ID4,MAPK1,SMAD3,BMP2,ACVR2A,RBL1,THBS3,SMURF1,BMPR1A,SP1,ACVR1C,SMAD4,ACVR2B,SMAD1,CREBBP,BMPR1B,SMURF2,SMAD7,SMAD5,ACVR1,ZFYVE9,RBL2,TGFB1,RPS6KB1,TGFBR2,ROCK2,SMAD2,ZFYVE16,BMP8A,TGFBR1,TNF,ROCK1,CDKN2B,BMPR2,IFNG,BMP5,LTB…
KEGG_LONG_TERM_DEPRESSION	-0.464434	-1.06599	0.387652	1	70	61	RYR1,PLA2G1B,HRAS,PLA2G10,PLA2G4E,MAP2K2,PPP2R1A,MAPK3,ARAF,PLA2G2E,PLA2G3,PLA2G6,PLCB3,PLA2G12B,GNAS,GNA11,PPP2CA,PLA2G12A,PLA2G2A,RAF1,ITPR3,PLCB4,PPP2CB,PPP2R1B,PRKCG,MAP2K1,PLA2G4A,NRAS,MAPK1,LYN,GNAZ,GNA12,GNAI2,JMJD7-PLA2G4B,KRAS,IGF1R,PRKCA,GNAQ,GNA13,BRAF,PLCB1,GNAI1,PLCB2,PLA2G2F,GRIA1,ITPR2,PLA2G4B,PRKG2,GUCY1B3,PRKG1,ITPR1,PLA2G2D,GUCY1A3,PLA2G5,CRHR1,CACNA1A,GUCY1A2,PRKCB,GNAO1,NOS1,G…
KEGG_N_GLYCAN_BIOSYNTHESIS	-0.191118	-0.430504	0.997949	1	46	45	DPM3,ALG3,DPM2,MGAT4B,ALG14,DOLPP1,B4GALT2,B4GALT3,ALG5,ALG12,RPN1,DDOST,DAD1,MAN1B1,ALG1,DPAGT1,MOGS,ALG2,RFT1,ALG8,MGAT2,RPN2,DPM1,MGAT1,STT3A,MAN2A2,GANAB,ALG13,ALG6,STT3B,FUT8,ST6GAL1,ALG9,MGAT5,B4GALT1,ALG10,MGAT4A,MAN2A1,ALG11,MGAT3,MAN1A2,MAN1A1,ALG10B,TUSC3,MAN1C1
KEGG_FOCAL_ADHESION	-0.475182	-1.14071	0.113	1	201	180	VTN,PIK3R2,MYLPF,ITGA2B,RASGRF1,COL2A1,HRAS,EGF,MYL5,ACTG1,PPP1CA,PAK4,RAC3,MAPK3,BAD,ERBB2,ACTB,MYL2,AKT2,MYL12B,ITGB4,BCAR1,ZYX,VEGFB,AKT1,COL11A2,PARVB,VASP,CCND3,SRC,ITGA3,CCND2,RAC1,ELK1,MYL12A,SHC2,ACTN4,JUN,RAF1,PPP1CC,MAPK9,RHOA,PAK1,VAV2,PXN,VEGFA,CTNNB1,DIAPH1,CDC42,PIP5K1C,VAV3,ITGA6,RAC2,CRKL,GRB2,MET,PTK2,PRKCG,CAPN2,FLNB,GSK3B,MAP2K1,CRK,ARHGAP35,PPP1CB,SHC1,ITGB5,RAP1B,PIK3R3,MAPK8…
KEGG_ETHER_LIPID_METABOLISM	-0.306741	-0.661186	0.932836	1	33	29	PLA2G1B,PAFAH1B3,PLA2G10,PLA2G4E,PLA2G2E,ENPP6,LPCAT4,PLA2G3,PLA2G6,PLA2G12B,CHPT1,PLA2G12A,PLA2G2A,PAFAH2,PLD2,LPCAT1,PAFAH1B2,PLA2G4A,AGPS,LPCAT2,PLD1,JMJD7-PLA2G4B,PAFAH1B1,PLA2G2F,ENPP2,PLA2G7,PLA2G4B,PLA2G2D,PLA2G5
KEGG_ERBB_SIGNALING_PATHWAY	-0.341392	-0.796331	0.880161	1	87	82	PIK3R2,EIF4EBP1,CBLC,HRAS,MAP2K2,RPS6KB2,EGF,PAK4,MAPK3,ARAF,BAD,ERBB2,CDKN1A,AKT2,AREG,AKT1,NCK2,MYC,SRC,ELK1,SHC2,JUN,MAP2K7,RAF1,MAPK9,PAK1,BTC,CAMK2G,ERBB3,HBEGF,PLCG1,STAT5A,CRKL,GRB2,PTK2,ABL1,CDKN1B,PRKCG,TGFA,GSK3B,MAP2K1,CRK,NRG4,NRAS,SHC1,MTOR,NCK1,MAP2K4,PIK3R3,MAPK8,MAPK1,STAT5B,EREG,CAMK2D,PAK2,PIK3CB,KRAS,PRKCA,PIK3R1,RPS6KB1,SHC3,GAB1,SOS2,CBLB,BRAF,EGFR,ABL2,SOS1,CBL,PIK3CA,NRG2,P…
KEGG_EPITHELIAL_CELL_SIGNALING_IN_HELICOBACTER_PYLORI_INFECTION	-0.355183	-0.822418	0.838776	1	68	64	ATP6V0B,ATP6V1F,ATP6V0D1,ATP6V0E2,TCIRG1,GIT1,ATP6V0A4,ATP6V0E1,CSK,CXCL1,ATP6AP1,MAPK13,SRC,ATP6V1G1,ATP6V1E1,RAC1,ATP6V1H,ATP6V1E2,RELA,JUN,F11R,MAPK9,PAK1,ATP6V1D,MAP3K14,CASP3,ATP6V1C2,IKBKB,CDC42,MAPK14,ATP6V0C,HBEGF,PLCG1,ATP6V0A2,NFKBIA,MET,ATP6V1B1,IKBKG,NFKB1,MAPK12,MAP2K4,MAPK8,ATP6V1B2,LYN,CHUK,ATP6V1A,ATP6V1C1,NOD1,PTPN11,ADAM10,ADAM17,MAPK11,TJP1,EGFR,CCL5,CXCR2,CXCR1,JAM3,PLCG2,ATP6…
KEGG_ENDOMETRIAL_CANCER	-0.287365	-0.660291	0.959225	1	52	51	PIK3R2,CTNNA2,HRAS,MAP2K2,EGF,MAPK3,ARAF,BAD,ERBB2,TP53,AXIN2,AXIN1,AKT2,TCF7,AKT1,MYC,ELK1,CASP9,RAF1,MLH1,CTNNA1,CTNNB1,CDH1,TCF7L2,GRB2,GSK3B,MAP2K1,NRAS,PIK3R3,MAPK1,CCND1,PDPK1,PIK3CB,KRAS,PIK3R1,PTEN,FOXO3,ILK,TCF7L1,SOS2,APC2,BRAF,EGFR,LEF1,SOS1,APC,PIK3CA,PIK3CD,AKT3,PIK3R5,PIK3CG
KEGG_ENDOCYTOSIS	-0.28829	-0.690585	0.991	1	183	170	GRK1,SH3GL2,CBLC,FGFR4,HRAS,PARD6A,VPS28,SH3GLB2,AP2S1,EGF,EPN3,RAB11B,CLTB,CLTA,EPN1,ACAP3,CHMP2A,HLA-G,GRK6,HSPA2,VPS25,SNF8,GIT1,ARFGAP1,PRKCZ,FGFR3,HGS,DNM2,HLA-A,VPS37B,SH3GL1,CHMP4C,VPS37D,AP2A1,CHMP6,LDLRAP1,HLA-F,CHMP4B,AP2A2,RNF41,VPS4A,AP2M1,RAB4A,ARFGAP2,SRC,TSG101,HSPA8,PSD4,IQSEC2,EHD1,HLA-C,RAB5C,CHMP5,RUFY1,VPS37C,PIP5K1B,RAB11FIP3,CHMP4A,HLA-B,RAB11A,AP2B1,STAMBP,ARRB1,EHD4,ARAP3,…
KEGG_DORSO_VENTRAL_AXIS_FORMATION	-0.464684	-0.987488	0.54814	1	25	23	MAPK3,SPIRE2,NOTCH1,ETV7,ETS2,PIWIL2,PIWIL4,PIWIL1,GRB2,ETV6,MAP2K1,MAPK1,KRAS,SOS2,EGFR,SOS1,NOTCH4,SPIRE1,NOTCH2,FMN2,NOTCH3,ETS1,CPEB1
KEGG_DNA_REPLICATION	-0.262391	-0.587262	0.970742	1	36	36	RNASEH2A,RNASEH2C,POLD2,POLE4,POLD1,MCM5,RFC2,SSBP1,MCM7,PCNA,RPA3,MCM2,POLA2,FEN1,POLE3,RFC4,LIG1,RNASEH2B,POLE2,POLD4,RPA2,POLE,MCM4,MCM3,PRIM1,MCM6,RFC3,RFC5,PRIM2,RNASEH1,RPA1,DNA2,POLD3,POLA1,RFC1,RPA4
KEGG_DILATED_CARDIOMYOPATHY	-0.46038	-1.08064	0.337688	1	92	79	CACNA1F,CACNG6,CACNG1,ITGA2B,CACNA1S,TNNI3,EMD,ACTG1,CACNA2D2,TNNC1,ACTB,ADCY8,MYL2,ITGB4,LMNA,CACNB3,GNAS,ITGA3,ADCY3,TPM3,ADCY6,PRKACA,MYL3,CACNB1,CACNA1D,DAG1,ITGA6,ADRB1,CACNA2D4,CACNG4,PRKX,ATP2A2,ITGB5,ITGA9,CACNA1C,TPM1,TPM4,ADCY9,ADCY2,PRKACB,SGCB,ITGB7,TGFB1,RYR2,ITGA7,ADCY4,ADCY1,ITGA2,ADCY7,TPM2,CACNB2,DMD,ITGB8,ITGB1,TNF,PRKACG,SGCA,ITGA1,DES,ACTC1,TNNT2,ITGAV,ITGA5,ADCY5,ITGA8,TGFB3,…
KEGG_CYTOSOLIC_DNA_SENSING_PATHWAY	-0.291254	-0.645035	0.951245	1	56	40	PYCARD,POLR3K,POLR1C,NFKBIB,CASP1,POLR1D,IL33,IRF3,POLR3H,IL18,IKBKE,IRF7,POLR3C,RIPK3,POLR3B,TMEM173,POLR3D,RELA,POLR3F,POLR3A,MAVS,POLR3G,IKBKB,NFKBIA,RIPK1,IKBKG,NFKB1,POLR3GL,CHUK,TBK1,ADAR,AIM2,DDX58,CCL5,ZBP1,CXCL10,CCL4L2,CCL4,IL1B,IL6
KEGG_COLORECTAL_CANCER	-0.349586	-0.806851	0.837045	1	62	61	PIK3R2,BIRC5,BAX,RAC3,MAPK3,ARAF,BAD,TP53,AXIN2,AXIN1,AKT2,TCF7,AKT1,MYC,CYCS,RAC1,RALGDS,CASP9,JUN,RAF1,MAPK9,RHOA,MLH1,CASP3,CTNNB1,TCF7L2,MSH2,RAC2,MSH6,MSH3,GSK3B,MAP2K1,FOS,PIK3R3,MAPK8,MAPK1,SMAD3,CCND1,SMAD4,PIK3CB,KRAS,APPL1,PIK3R1,TGFB1,TCF7L1,TGFBR2,SMAD2,APC2,BRAF,LEF1,TGFBR1,APC,PIK3CA,BCL2,PIK3CD,TGFB3,AKT3,PIK3R5,TGFB2,PIK3CG,MAPK10
KEGG_CHRONIC_MYELOID_LEUKEMIA	-0.323767	-0.747102	0.918182	1	73	72	PIK3R2,CBLC,HRAS,MAP2K2,E2F1,CDKN2A,CDK4,MAPK3,ARAF,BAD,TP53,CDKN1A,AKT2,CTBP1,HDAC1,AKT1,E2F2,MYC,BCL2L1,BCR,SHC2,RELA,CTBP2,RAF1,HDAC2,IKBKB,STAT5A,CRKL,GRB2,NFKBIA,MECOM,ABL1,CDKN1B,IKBKG,NFKB1,MAP2K1,CRK,NRAS,E2F3,SHC1,MDM2,PIK3R3,MAPK1,STAT5B,SMAD3,CHUK,CCND1,GAB2,SMAD4,RB1,PIK3CB,CDK6,KRAS,PTPN11,PIK3R1,TGFB1,TGFBR2,SHC3,SOS2,CBLB,BRAF,SOS1,CBL,TGFBR1,PIK3CA,PIK3CD,TGFB3,AKT3,PIK3R5,TGFB2,S…
KEGG_CHEMOKINE_SIGNALING_PATHWAY	-0.469135	-1.13375	0.142	1	190	179	CCL16,PIK3R2,GRK1,PF4,CCL25,HRAS,GNG13,GNB2,CCL24,NFKBIB,MAPK3,CXCL3,GRK6,CCL20,ADCY8,GNG4,GNG5,PRKCZ,CXCR3,AKT2,CXCL2,CSK,CXCL1,PLCB3,CCR10,CCL28,BCAR1,AKT1,GSK3A,CCL26,PRKCD,RAC1,CXCL14,ADCY3,SHC2,RELA,GNB1,RAF1,XCL1,ADCY6,PRKACA,ARRB1,RHOA,PAK1,VAV2,ARRB2,PXN,CCL1,PLCB4,IKBKB,CDC42,PARD3,CXCL16,PTK2B,VAV3,CCL15,RAC2,CRKL,GRB2,PF4V1,NFKBIA,PTK2,PRKX,IKBKG,NFKB1,GSK3B,MAP2K1,CRK,NRAS,SHC1,RAP1B,…
KEGG_OLFACTORY_TRANSDUCTION	-0.543307	-1.25261	0.0506073	1	389	70	CALML5,OR52E8,OR51B4,CALML6,OR13A1,OR7D2,OR2W3,OR1F1,CLCA1,OR52B6,GUCA1A,CNGA4,OR2L2,OR2AK2,OR2A4,OR52B2,OR51A7,CALM3,CALM2,ADCY3,CALM1,PRKACA,CAMK2G,ARRB2,GUCA1B,CALML3,GUCY2D,OR2T10,PRKX,OR1N2,CAMK2D,PRKACB,OR51E1,CLCA4,OR1J4,OR2A7,PRKACG,OR13J1,OR52D1,OR5M11,OR10H1,OR2AG2,GNAL,OR10Q1,OR2B6,PRKG2,OR51E2,PRKG1,OR10A5,OR8G5,OR52H1,CAMK2B,OR1J1,OR10A2,CLCA2,OR6A2,OR1L8,OR9A4,OR13D1,OR10A4,OR1J2,OR…
KEGG_CALCIUM_SIGNALING_PATHWAY	-0.501223	-1.20084	0.033033	1	178	152	CALML5,CACNA1F,CALML6,RYR1,PTGER1,HTR4,ATP2B2,GRIN2C,SLC25A6,CACNA1S,SLC25A5,CHRM1,TNNC2,GRIN2D,ADRA1B,ATP2A1,ITPKA,TNNC1,ADORA2B,SLC25A4,ERBB2,CACNA1B,ADCY8,VDAC2,VDAC3,PHKG2,SPHK2,NOS2,PLCD3,PLCB3,PLCD1,P2RX4,VDAC1,ATP2A3,GNAS,GRIN1,CALM3,PHKA1,PHKA2,GNA11,CALM2,ADCY3,CALM1,GNA15,PRKACA,PPID,ITPR3,CAMK2G,CHP2,ERBB3,CACNA1I,PLCB4,ADRA1D,CACNA1D,PPP3R1,CALML3,PTK2B,ADRB1,PLCG1,PPP3CC,GNA14,PRKX,A…
KEGG_BLADDER_CANCER	-0.306858	-0.683417	0.929969	1	42	39	HRAS,MAP2K2,EGF,E2F1,CDKN2A,CDK4,MAPK3,ARAF,ERBB2,TP53,CDKN1A,FGFR3,DAPK2,RASSF1,VEGFB,E2F2,MYC,RAF1,VEGFA,CDH1,MAP2K1,NRAS,E2F3,MDM2,MAPK1,TYMP,CCND1,PGF,RB1,KRAS,BRAF,EGFR,DAPK1,RPS6KA5,MMP1,MMP9,VEGFC,THBS1,MMP2
KEGG_BASAL_TRANSCRIPTION_FACTORS	-0.287722	-0.631078	0.943218	1	36	31	TAF10,TAF6L,GTF2E2,TAF9,GTF2IRD1,GTF2F1,GTF2H2,GTF2A2,GTF2F2,TAF12,TAF7,GTF2B,TBP,TBPL1,TAF5L,TAF11,TAF5,TAF6,GTF2E1,GTF2H3,GTF2H1,TAF13,TAF9B,TAF4B,TAF2,GTF2H4,TAF1,GTF2I,GTF2A1,TAF7L,STON1
KEGG_BASAL_CELL_CARCINOMA	-0.440204	-1.00599	0.5	1	55	50	WNT3A,FZD9,WNT16,WNT4,FZD10,WNT6,TP53,AXIN2,AXIN1,BMP4,WNT11,SHH,TCF7,DVL3,DVL2,STK36,FZD5,CTNNB1,WNT5B,FZD2,TCF7L2,WNT10A,FZD6,GSK3B,FZD7,FZD3,SUFU,BMP2,PTCH1,SMO,TCF7L1,APC2,WNT10B,LEF1,APC,WNT7B,FZD1,WNT2,WNT9A,WNT5A,FZD4,WNT8B,PTCH2,GLI1,WNT2B,GLI2,WNT7A,WNT1,HHIP,GLI3
KEGG_AXON_GUIDANCE	-0.413697	-0.983497	0.576577	1	129	115	EPHA8,RHOD,SLIT1,HRAS,EPHB3,EFNA2,PAK4,RAC3,EFNA3,CDK5,MAPK3,EPHA1,EFNA1,EFNA4,ABLIM2,EPHB2,EFNB1,CFL1,NGEF,EPHB4,PLXNB1,SEMA4G,EPHA2,SEMA3F,NCK2,PLXNA3,SEMA4B,LIMK1,PLXNB2,RAC1,RND1,RHOA,PAK1,CHP2,RGS3,PLXNA1,SEMA4D,SEMA4F,PLXNA2,CDC42,EPHB6,PPP3R1,LIMK2,EPHB1,RAC2,SEMA4C,MET,PTK2,PPP3CC,ABL1,ABLIM1,NFATC4,PPP3CB,GSK3B,EPHA7,NRAS,EFNB2,NTN4,NCK1,PLXNB3,MAPK1,SEMA4A,NFATC3,GNAI2,PPP3CA,PAK2,DPYSL…
KEGG_ARRHYTHMOGENIC_RIGHT_VENTRICULAR_CARDIOMYOPATHY_ARVC	-0.432999	-1.00657	0.514661	1	76	65	CACNA1F,CACNG6,CACNG1,CTNNA2,ITGA2B,CACNA1S,EMD,ACTG1,CACNA2D2,ACTB,JUP,ITGB4,LMNA,TCF7,CACNB3,ITGA3,ACTN4,CTNNA1,PKP2,CTNNB1,CACNB1,CACNA1D,DAG1,TCF7L2,ITGA6,CACNA2D4,CACNG4,ATP2A2,DSG2,ITGB5,ITGA9,ACTN1,CACNA1C,DSP,DSC2,SGCB,ITGB7,TCF7L1,RYR2,ITGA7,ITGA2,LEF1,CACNB2,DMD,ITGB8,ITGB1,ACTN2,SGCA,ITGA1,DES,ITGAV,ITGA5,GJA1,ITGA8,ITGA11,LAMA2,ITGA4,CACNB4,CDH2,ITGB3,CACNA2D3,ITGA10,SGCD,SLC8A1,CACNA…
KEGG_APOPTOSIS	-0.316358	-0.739976	0.914573	1	88	80	PIK3R2,ENDOG,BID,PRKAR1B,BAX,TRADD,BAD,TP53,CAPN1,DFFB,AKT2,CASP6,FADD,TRAF2,AIFM1,AKT1,BCL2L1,CYCS,TNFRSF1A,TNFRSF10B,DFFA,TNFRSF10A,CASP9,RELA,MYD88,TNFRSF10D,PRKACA,CHP2,CASP7,MAP3K14,CASP3,IKBKB,IRAK4,PPP3R1,ENDOD1,CASP10,NFKBIA,PPP3CC,RIPK1,PRKX,IKBKG,CAPN2,NFKB1,PRKAR2A,PPP3CB,EXOG,CASP8,PIK3R3,TNFSF10,FAS,CHUK,PPP3CA,XIAP,APAF1,BIRC2,PIK3CB,IL1A,PRKACB,IRAK2,PIK3R1,IL3RA,CFLAR,PRKAR1A,FASL…
KEGG_ANTIGEN_PROCESSING_AND_PRESENTATION	-0.444708	-1.02242	0.472765	1	89	61	RFXANK,HLA-G,KLRC2,HSPA2,PSME1,HLA-A,TAPBP,HLA-F,NFYC,CALR,HSPA8,PSME3,HLA-C,TAP1,HLA-B,HSP90AB1,HSPA1B,RFXAP,HSPA4,KIR2DS4,HSPA1A,LGMN,PDIA3,HSPA5,HSPA1L,HSP90AA1,HLA-E,B2M,NFYA,CTSS,CANX,TAP2,NFYB,CD8B,RFX5,HLA-DMA,CTSB,HSPA6,CD74,HLA-DRB1,KIR2DL4,CREB1,HLA-DMB,KLRC1,HLA-DRA,HLA-DQB1,HLA-DRB5,CD8A,IFI30,HLA-DPB1,KIR3DL3,HLA-DPA1,CIITA,HLA-DOB,HLA-DQA2,CD4,HLA-DQA1,HLA-DOA,LTA,KLRD1,KLRC4
KEGG_AMINO_SUGAR_AND_NUCLEOTIDE_SUGAR_METABOLISM	-0.183495	-0.411523	0.998958	1	44	42	GALK1,TSTA3,GALE,NANS,AMDHD2,PMM1,FUK,GPI,GMPPB,GMDS,GMPPA,GNPDA1,GALT,MPI,CMAS,PGM1,HEXB,UAP1,CYB5R3,CYB5R1,UXS1,HK1,NANP,GNPNAT1,GALK2,RENBP,UGDH,GFPT1,HEXA,FPGT,PMM2,NAGK,PGM2,UGP2,HK2,GNE,PGM3,GNPDA2,NPL,HK3,CHIT1,GFPT2
KEGG_ALPHA_LINOLENIC_ACID_METABOLISM	-0.378184	-0.770268	0.81888	1	19	18	PLA2G1B,PLA2G10,PLA2G4E,PLA2G2E,PLA2G3,PLA2G6,PLA2G12B,ACOX3,FADS2,PLA2G12A,PLA2G2A,ACOX1,PLA2G4A,JMJD7-PLA2G4B,PLA2G2F,PLA2G4B,PLA2G2D,PLA2G5
KEGG_ALDOSTERONE_REGULATED_SODIUM_REABSORPTION	-0.342193	-0.755269	0.874346	1	42	37	PIK3R2,FXYD2,FXYD4,HSD11B2,SFN,MAPK3,SCNN1A,ATP1B3,ATP1B1,ATP1A1,SLC9A3R2,IRS2,SCNN1B,NEDD4L,PRKCG,PIK3R3,MAPK1,INSR,NR3C2,PDPK1,PIK3CB,KRAS,PRKCA,PIK3R1,ATP1A3,SCNN1G,IRS1,PIK3CA,INS,SGK1,HSD11B1,PIK3CD,PIK3R5,PRKCB,PIK3CG,ATP1A2,ATP1B2
KEGG_ADIPOCYTOKINE_SIGNALING_PATHWAY	-0.354663	-0.813737	0.843077	1	67	62	G6PC,PCK2,STK11,NFKBIB,TRADD,AKT2,PRKAB1,TRAF2,PRKAG1,AKT1,SLC2A1,CAMKK1,RXRA,RXRB,ADIPOR2,CPT1B,ADIPOR1,TNFRSF1A,CPT1A,ACSL5,NFKBIE,RELA,PRKAG2,MAPK9,ACSL6,SLC2A4,IKBKB,PCK1,IRS2,CAMKK2,NFKBIA,PPARA,IKBKG,NFKB1,ACSL3,MTOR,MAPK8,POMC,PPARGC1A,CHUK,STAT3,ACACB,PRKCQ,PRKAA1,PTPN11,PRKAB2,ACSL1,ACSL4,IRS1,NPY,JAK2,TNF,G6PC2,SOCS3,LEPR,PRKAA2,AKT3,CPT1C,CD36,MAPK10,AGRP,ADIPOQ
KEGG_ADHERENS_JUNCTION	-0.383028	-0.881176	0.742424	1	75	65	CTNNA2,ACTG1,RAC3,MAPK3,ERBB2,CSNK2B,ACTB,ACP1,TCF7,SRC,CSNK2A2,PTPN6,BAIAP2,RAC1,PTPRF,ACTN4,RHOA,CTNNA1,CSNK2A1,CTNNB1,CDC42,CDH1,PARD3,TCF7L2,RAC2,NLK,MET,PTPN1,SNAI1,SSX2IP,FARP2,LMO7,MAPK1,WASF2,SMAD3,MAP3K7,INSR,CTNND1,ACTN1,SMAD4,PTPRB,WASL,CREBBP,PTPRJ,IGF1R,YES1,IQGAP1,WASF1,TCF7L1,TGFBR2,SMAD2,TJP1,EGFR,LEF1,VCL,TGFBR1,FER,ACTN2,FYN,WAS,SORBS1,WASF3,FGFR1,PTPRM,SNAI2
KEGG_ACUTE_MYELOID_LEUKEMIA	-0.357673	-0.827899	0.802658	1	60	55	PIK3R2,EIF4EBP1,HRAS,MAP2K2,RPS6KB2,CEBPA,MAPK3,ARAF,BAD,AKT2,JUP,TCF7,AKT1,MYC,RELA,PML,RAF1,PPARD,IKBKB,TCF7L2,STAT5A,GRB2,IKBKG,NFKB1,RARA,MAP2K1,NRAS,MTOR,PIK3R3,MAPK1,STAT5B,CHUK,STAT3,CCND1,PIM1,PIM2,PIK3CB,KRAS,PIK3R1,RPS6KB1,TCF7L1,SOS2,BRAF,LEF1,SOS1,KIT,PIK3CA,SPI1,PIK3CD,AKT3,PIK3R5,FLT3,PIK3CG,ZBTB16,RUNX1T1
KEGG_B_CELL_RECEPTOR_SIGNALING_PATHWAY	-0.436602	-1.01266	0.50856	1	75	72	PIK3R2,HRAS,MAP2K2,IFITM1,RAC3,NFKBIB,MAPK3,AKT2,CD81,AKT1,PTPN6,RAC1,NFKBIE,SYK,RELA,JUN,INPP5D,RAF1,VAV2,CHP2,IKBKB,PPP3R1,VAV3,RAC2,BLNK,GRB2,BCL10,NFKBIA,PPP3CC,CARD11,IKBKG,NFKB1,NFATC4,PPP3CB,GSK3B,MAP2K1,FOS,NRAS,PIK3R3,MAPK1,LYN,CHUK,NFATC3,PPP3CA,PIK3CB,KRAS,PIK3R1,SOS2,MALT1,SOS1,VAV1,DAPP1,NFATC2,PIK3CA,PIK3AP1,CD72,NFAT5,PIK3CD,CD79B,CD79A,PLCG2,NFATC1,CD19,AKT3,BTK,PIK3R5,RASGRP3,FCG…
KEGG_GAP_JUNCTION	-0.486707	-1.14136	0.208249	1	90	83	TUBA3C,DRD2,TUBB4B,HRAS,TUBA4A,MAP2K2,EGF,TUBAL3,MAPK3,TUBA1C,ADCY8,TUBA8,PLCB3,CDK1,TUBA1B,GNAS,CSNK1D,SRC,GNA11,TUBB,MAP2K5,ADCY3,MAPK7,RAF1,ADCY6,PRKACA,ITPR3,TUBB2A,PLCB4,ADRB1,GRB2,PRKX,PRKCG,MAP2K1,HTR2C,NRAS,TUBB3,MAPK1,GNAI2,PDGFA,ADCY9,ADCY2,PRKACB,KRAS,PRKCA,TUBA1A,SOS2,GNAQ,TJP1,ADCY4,ADCY1,PLCB1,EGFR,ADCY7,GNAI1,PLCB2,TUBB6,SOS1,MAP3K2,PDGFB,LPAR1,PRKACG,ITPR2,DRD1,TUBB2B,PDGFD,PRKG2,…
KEGG_FRUCTOSE_AND_MANNOSE_METABOLISM	-0.207209	-0.456588	0.992685	1	34	34	PHPT1,TSTA3,ALDOA,TPI1,PFKL,AKR1B10,ALDOC,KHK,PMM1,FUK,GMPPB,GMDS,ALDOB,GMPPA,FBP1,MPI,PFKP,PFKM,SORD,HK1,PFKFB4,PFKFB2,MTMR1,FPGT,PMM2,HK2,MTMR2,MTMR6,AKR1B1,PFKFB3,PFKFB1,FBP2,HK3,MTMR7
KEGG_GLYCEROLIPID_METABOLISM	-0.179756	-0.392396	1	1	49	37	LIPF,AGPAT2,GLYCTK,AKR1A1,CEL,DGKQ,DGKZ,DGAT2,PNLIPRP2,ALDH2,GLA,ALDH7A1,AGK,ALDH1B1,ALDH3A2,AGPAT3,ALDH9A1,MBOAT1,DGKD,GPAT2,MGLL,DGKA,DGKG,LCLAT1,GK,DGKE,LIPG,GPAM,MBOAT2,AKR1B1,PNPLA3,LPL,LIPC,DGKH,PNLIP,AGPAT4,DGKB
KEGG_NUCLEOTIDE_EXCISION_REPAIR	-0.206545	-0.46829	0.998968	1	44	44	POLD2,POLE4,POLD1,ERCC2,RBX1,RFC2,PCNA,RPA3,RAD23A,GTF2H5,ERCC1,GTF2H2,DDB2,CETN2,POLE3,CDK7,RFC4,LIG1,POLE2,POLD4,RPA2,POLE,CCNH,RFC3,RFC5,ERCC3,XPA,ERCC5,CUL4A,RAD23B,DDB1,MNAT1,ERCC8,RPA1,GTF2H3,GTF2H1,POLD3,CUL4B,XPC,RFC1,GTF2H4,ERCC4,ERCC6,RPA4
KEGG_NOTCH_SIGNALING_PATHWAY	-0.236072	-0.537716	0.984326	1	47	43	HES5,RFNG,DTX2,JAG2,LFNG,KAT2A,PSENEN,PSEN2,CTBP1,HES1,DLL3,APH1A,HDAC1,NOTCH1,DVL3,NCOR2,NCSTN,DVL2,DLL4,CTBP2,HDAC2,DTX4,SNW1,JAG1,DLL1,PSEN1,CIR1,MAML1,NUMBL,DTX1,MAML3,CREBBP,DTX3L,ADAM17,RBPJ,DTX3,MAML2,NOTCH4,MFNG,NOTCH2,KAT2B,NOTCH3,PTCRA
KEGG_NON_SMALL_CELL_LUNG_CANCER	-0.334079	-0.761696	0.886598	1	54	53	PIK3R2,HRAS,MAP2K2,EGF,E2F1,CDKN2A,CDK4,MAPK3,ARAF,FHIT,BAD,ERBB2,TP53,AKT2,RASSF1,AKT1,RXRA,E2F2,RXRB,CASP9,RAF1,PLCG1,GRB2,PRKCG,TGFA,MAP2K1,NRAS,E2F3,PIK3R3,MAPK1,CCND1,RB1,PDPK1,PIK3CB,CDK6,KRAS,PRKCA,PIK3R1,STK4,FOXO3,SOS2,BRAF,EGFR,SOS1,PIK3CA,RASSF5,PIK3CD,PLCG2,RARB,AKT3,PIK3R5,PRKCB,PIK3CG
KEGG_NOD_LIKE_RECEPTOR_SIGNALING_PATHWAY	-0.447156	-1.02433	0.467758	1	62	56	PYCARD,CARD9,NFKBIB,MAPK3,CASP1,CXCL2,CXCL1,MAPK13,IL18,TAB1,CASP5,RELA,RIPK2,MAPK9,HSP90AB1,IKBKB,MAPK14,HSP90AA1,SUGT1,NFKBIA,IKBKG,NFKB1,CASP8,MAPK12,MAPK8,MAPK1,CHUK,MAP3K7,TAB3,XIAP,NOD1,BIRC2,PYDC1,TAB2,TRAF6,NOD2,CARD6,MAPK11,CCL5,CARD8,PSTPIP1,TNF,TNFAIP3,BIRC3,CCL11,CCL8,CCL2,IL1B,CCL13,IL6,NLRP1,CCL7,MEFV,NLRP3,NLRC4,MAPK10
KEGG_NICOTINATE_AND_NICOTINAMIDE_METABOLISM	-0.299562	-0.619923	0.942203	1	24	20	NT5C,QPRT,NADSYN1,NMNAT3,PNP,NADK,NT5M,NMNAT1,ENPP3,NT5E,NUDT12,NNT,AOX1,BST1,NT5C2,NMNAT2,NAMPT,ENPP1,NNMT,CD38
KEGG_NEUROTROPHIN_SIGNALING_PATHWAY	-0.322015	-0.763678	0.929	1	126	120	CALML5,PIK3R2,CALML6,NTF4,HRAS,SH2B2,MAP2K2,BAX,NFKBIB,MAPK3,BAD,RPS6KA4,RPS6KA1,TP53,AKT2,CSK,ATF4,ARHGDIA,MAPK13,AKT1,YWHAE,SH2B1,CALM3,PRKCD,RAC1,CALM2,MAP2K5,MAPK7,YWHAQ,SHC2,NFKBIE,RELA,CALM1,JUN,MAP2K7,RAF1,MAGED1,RIPK2,MAPK9,MAPKAPK2,RHOA,YWHAH,TP73,CAMK2G,PRDM4,ZNF274,IKBKB,IRS2,IRAK4,CDC42,YWHAB,CALML3,MAPK14,PLCG1,ARHGDIB,CRKL,GRB2,PSEN1,NFKBIA,YWHAZ,ABL1,NFKB1,GSK3B,MAP2K1,CRK,YWHAG,RP…
KEGG_MTOR_SIGNALING_PATHWAY	-0.305963	-0.698275	0.920945	1	52	49	PIK3R2,EIF4EBP1,RPS6,MLST8,RPS6KB2,STK11,MAPK3,RPS6KA1,AKT2,EIF4E2,ULK3,VEGFB,DDIT4,AKT1,TSC2,CAB39L,RHEB,RPTOR,ULK1,EIF4B,VEGFA,EIF4E,TSC1,RPS6KA6,RPS6KA3,MTOR,PIK3R3,MAPK1,PGF,STRADA,ULK2,CAB39,PDPK1,PIK3CB,PRKAA1,PIK3R1,RPS6KB1,RPS6KA2,BRAF,PIK3CA,RICTOR,INS,HIF1A,PIK3CD,PRKAA2,VEGFC,AKT3,PIK3R5,PIK3CG
KEGG_MISMATCH_REPAIR	-0.333035	-0.711309	0.880874	1	23	23	POLD2,POLD1,RFC2,SSBP1,PCNA,RPA3,RFC4,LIG1,POLD4,RPA2,RFC3,RFC5,MLH1,EXO1,RPA1,MSH2,MSH6,MSH3,POLD3,MLH3,PMS2,RFC1,RPA4
KEGG_MELANOMA	-0.42126	-0.970232	0.58224	1	71	65	FGF21,PIK3R2,FGF6,HRAS,MAP2K2,EGF,E2F1,CDKN2A,FGF19,CDK4,MAPK3,ARAF,BAD,TP53,CDKN1A,AKT2,AKT1,E2F2,RAF1,FGF13,FGF18,FGF3,CDH1,MET,FGF17,MAP2K1,NRAS,E2F3,MDM2,PIK3R3,MAPK1,PDGFA,CCND1,FGF23,RB1,PIK3CB,CDK6,FGF20,KRAS,IGF1R,PIK3R1,PTEN,BRAF,EGFR,PDGFB,FGF9,PIK3CA,FGF4,PDGFD,PIK3CD,FGFR1,PDGFRB,PDGFRA,PDGFC,FGF8,AKT3,PIK3R5,FGF2,MITF,PIK3CG,FGF12,HGF,FGF7,FGF1,FGF10
KEGG_MELANOGENESIS	-0.334255	-0.783638	0.914659	1	102	94	CALML5,WNT3A,CALML6,CREB3L3,FZD9,WNT16,HRAS,MAP2K2,WNT4,FZD10,MAPK3,WNT6,CREB3L4,TYR,ADCY8,WNT11,PLCB3,CREB3L1,DCT,CREB3,TCF7,GNAS,CALM3,MC1R,CALM2,ADCY3,DVL3,DVL2,CALM1,RAF1,ADCY6,PRKACA,FZD5,CAMK2G,PLCB4,CTNNB1,WNT5B,CALML3,FZD2,TCF7L2,WNT10A,FZD6,PRKX,PRKCG,GSK3B,MAP2K1,FZD7,NRAS,FZD3,MAPK1,POMC,CAMK2D,GNAI2,CREBBP,ADCY9,ADCY2,PRKACB,KRAS,KITLG,CREB3L2,PRKCA,TCF7L1,GNAQ,ADCY4,ADCY1,PLCB1,ADCY7…
KEGG_MAPK_SIGNALING_PATHWAY	-0.340039	-0.821211	0.959	1	267	247	FGF21,CACNA1F,CACNG6,FGF6,CACNG1,PLA2G1B,NTF4,RASGRF1,GADD45G,CACNA1S,FGFR4,HRAS,PLA2G10,PLA2G4E,ECSIT,MAP2K2,EGF,HSPB1,JUND,FGF19,CACNA2D2,RAC3,MAPK3,DUSP8,HSPA2,DDIT3,DUSP2,RRAS,MAPKAPK3,RPS6KA4,RPS6KA1,TP53,MAP3K11,CACNA1B,PLA2G2E,CDC25B,PPP5C,PLA2G3,AKT2,FGFR3,ATF4,PLA2G6,MKNK2,TRAF2,MAPK8IP3,PLA2G12B,MAPK8IP2,MAP2K3,MAPK13,DUSP14,AKT1,RELB,TAB1,CACNB3,MYC,TNFRSF1A,HSPA8,DAXX,RAC1,ELK1,MAP2K5…
KEGG_LYSOSOME	-0.262985	-0.627821	0.993988	1	121	117	ATP6V0B,AP1S1,IDUA,AP1M2,CTSE,ABCB9,CLTB,CLTA,HYAL1,ATP6V0D1,CLN3,NAGLU,NEU1,TCIRG1,GUSB,NAGPA,ATP6V0A4,DNASE2B,SGSH,AP4M1,GNPTG,ATP6AP1,CD63,GGA1,ABCA2,GLA,LAPTM4B,MCOLN1,AP4B1,GLB1,AP1M1,CTSH,AP1B1,AP3D1,HEXB,SUMF1,GGA3,CTSA,ARSA,LAMP1,FUCA1,CLN5,ATP6V1H,AGA,GAA,SLC11A2,DNASE2,GBA,ACP2,PPT2,NAGA,CTSZ,AP3S2,CD164,GALNS,SMPD1,LAPTM4A,M6PR,PLA2G15,LGMN,PPT1,AP3S1,ATP6V0C,CTSD,GGA2,AP3M2,MFSD8,ATP6…
KEGG_LYSINE_DEGRADATION	-0.188114	-0.415379	1	1	44	38	SUV39H1,ECHS1,HADH,GCDH,PLOD3,OGDHL,ACAT2,EHMT2,ACAT1,ALDH2,PIPOX,DOT1L,ALDH7A1,DLST,HADHA,ALDH1B1,OGDH,AADAT,SETMAR,ALDH3A2,TMLHE,SETD1A,ALDH9A1,EHMT1,SUV39H2,EHHADH,SETDB1,PLOD1,AASDH,SETD1B,AASDHPPT,SETDB2,SETD2,SETD7,NSD1,PLOD2,AASS,BBOX1
KEGG_LONG_TERM_POTENTIATION	-0.319983	-0.74693	0.91565	1	70	64	CALML5,CALML6,GRIN2C,HRAS,MAP2K2,GRIN2D,PPP1CA,MAPK3,ARAF,RPS6KA1,ADCY8,ATF4,PLCB3,GRIN1,CALM3,CALM2,CALM1,RAF1,PPP1CC,PRKACA,ITPR3,CAMK2G,CHP2,PLCB4,RAPGEF3,PPP3R1,CALML3,PPP3CC,PRKX,PRKCG,PPP3CB,MAP2K1,RPS6KA6,PPP1CB,NRAS,RPS6KA3,RAP1B,MAPK1,CAMK2D,PPP3CA,RAP1A,CACNA1C,CREBBP,PRKACB,KRAS,PRKCA,RPS6KA2,GNAQ,ADCY1,BRAF,PLCB1,PLCB2,PPP1R12A,PPP1R1A,PRKACG,GRIA1,ITPR2,GRIN2B,CAMK2B,ITPR1,PRKCB,CAMK…
KEGG_GLIOMA	-0.308581	-0.711814	0.938197	1	65	64	CALML5,PIK3R2,CALML6,HRAS,MAP2K2,EGF,E2F1,CDKN2A,CDK4,MAPK3,ARAF,TP53,CDKN1A,AKT2,AKT1,E2F2,CALM3,CALM2,SHC2,CALM1,RAF1,CAMK2G,CALML3,PLCG1,GRB2,PRKCG,TGFA,MAP2K1,NRAS,E2F3,SHC1,MDM2,MTOR,PIK3R3,MAPK1,CAMK2D,PDGFA,CCND1,RB1,PIK3CB,CDK6,KRAS,IGF1R,PRKCA,PIK3R1,PTEN,SHC3,SOS2,BRAF,EGFR,SOS1,PDGFB,PIK3CA,PIK3CD,PLCG2,PDGFRB,CAMK2B,PDGFRA,AKT3,PIK3R5,PRKCB,SHC4,PIK3CG,CAMK2A
KEGG_VIRAL_MYOCARDITIS	-0.511603	-1.16762	0.188718	1	73	61	MYH7B,BID,ACTG1,RAC3,HLA-G,ACTB,HLA-A,HLA-F,CYCS,MYH14,RAC1,HLA-C,CASP9,HLA-B,CASP3,EIF4G1,DAG1,RAC2,HLA-E,CD55,EIF4G2,ABL1,CXADR,CASP8,MYH4,PRF1,CCND1,HLA-DMA,CD40,SGCB,EIF4G3,MYH9,HLA-DRB1,HLA-DMB,HLA-DRA,ABL2,HLA-DQB1,HLA-DRB5,DMD,HLA-DPB1,CAV1,FYN,HLA-DPA1,SGCA,ICAM1,HLA-DOB,CD40LG,HLA-DQA2,ITGB2,ITGAL,HLA-DQA1,HLA-DOA,MYH15,MYH10,CD86,MYH3,LAMA2,MYH11,CD80,SGCD,CD28
KEGG_LEUKOCYTE_TRANSENDOTHELIAL_MIGRATION	-0.46838	-1.11568	0.231156	1	118	105	PIK3R2,MYLPF,CLDN3,CTNNA2,CYBA,CLDN14,MYL5,CLDN2,ACTG1,CLDN10,CLDN4,CLDN7,CLDN9,ACTB,MYL2,NOX1,CLDN15,MYL12B,CLDN23,MAPK13,BCAR1,VASP,SIPA1,RAC1,MYL12A,ACTN4,CD99,F11R,RHOA,CTNNA1,EZR,VAV2,PXN,CTNNB1,RAPGEF3,CDC42,MAPK14,NCF4,PTK2B,VAV3,RAC2,PLCG1,PTK2,CLDN1,PRKCG,CLDN16,ARHGAP35,CLDN5,OCLN,MAPK12,RAP1B,PIK3R3,GNAI2,RAP1A,CTNND1,ACTN1,PIK3CB,PRKCA,PTPN11,PIK3R1,ROCK2,MAPK11,ESAM,GNAI1,CLDN8,VCL,V…
KEGG_JAK_STAT_SIGNALING_PATHWAY	-0.465749	-1.11028	0.227227	1	155	121	PIK3R2,EPO,IL13,SOCS1,CBLC,IL22,IL23A,CISH,CNTFR,AKT2,SPRY2,IL20RA,IFNE,PIAS4,STAT6,AKT1,TYK2,CCND3,MYC,BCL2L1,PTPN6,IL22RA1,IFNGR2,CCND2,CSF2,IL10RB,IL12A,IL15RA,IFNGR1,IL2RG,IL11RA,SOCS7,SPRY4,CLCF1,EPOR,IL20RB,IL26,STAT5A,GRB2,IL4R,SOCS2,STAM,IL13RA1,IL7,SPRED2,LIF,PIK3R3,IRF9,STAT5B,IFNAR1,PRLR,IL9R,SPRY1,STAT3,CCND1,PIM1,STAM2,CREBBP,TSLP,PIK3CB,IFNAR2,SPRED1,PIAS1,PTPN11,PIK3R1,IL12RB1,PIAS…
KEGG_INSULIN_SIGNALING_PATHWAY	-0.188831	-0.44984	1	1	137	132	G6PC,GYS2,CALML5,PIK3R2,CALML6,EIF4EBP1,SOCS1,RPS6,CBLC,PKLR,HRAS,SH2B2,MAP2K2,RPS6KB2,PCK2,PRKAR1B,PPP1CA,MAPK3,ARAF,BAD,SREBF1,PYGB,FLOT1,FBP1,FLOT2,PRKCZ,PHKG2,AKT2,PRKAB1,FASN,MKNK2,PRKAG1,EIF4E2,TRIP10,GYS1,AKT1,TSC2,CALM3,PHKA1,PHKA2,CALM2,ELK1,PTPRF,INPP5K,SHC2,RHEB,RPTOR,LIPE,PRKAG2,CALM1,HK1,INPP5D,RAF1,PPP1CC,PYGL,MAPK9,PRKACA,SLC2A4,IKBKB,PCK1,IRS2,MKNK1,ACACA,CALML3,EXOC7,EIF4E,CRKL,G…
KEGG_INOSITOL_PHOSPHATE_METABOLISM	-0.380311	-0.867508	0.766088	1	54	53	TPI1,INPP5J,ITPKA,IMPA2,ITPK1,MIOX,INPP5E,PLCD3,PLCB3,PLCD1,CDIPT,PI4KB,INPP1,INPP5K,ISYNA1,INPPL1,PIP5K1B,IPPK,MINPP1,OCRL,INPP5A,PLCB4,PIK3C2B,ALDH6A1,PIP4K2C,PIP5K1C,PLCG1,PIP4K2B,PIP5K1A,INPP5B,PI4KA,IMPA1,PLCE1,SYNJ2,PIK3CB,PTEN,IPMK,ITPKB,PIK3C3,INPP4B,PLCB1,PLCB2,INPP4A,SYNJ1,PIK3C2A,PIP4K2A,PIK3CA,PIKFYVE,PLCD4,PIK3CD,PLCG2,PIK3C2G,PIK3CG
KEGG_HYPERTROPHIC_CARDIOMYOPATHY_HCM	-0.473238	-1.09847	0.30202	1	85	71	CACNA1F,CACNG6,CACNG1,ITGA2B,CACNA1S,TNNI3,EMD,ACTG1,CACNA2D2,TNNC1,ACTB,MYL2,PRKAB1,ITGB4,PRKAG1,LMNA,CACNB3,ITGA3,PRKAG2,TPM3,MYL3,ACE,CACNB1,CACNA1D,DAG1,ITGA6,CACNA2D4,CACNG4,ATP2A2,ITGB5,ITGA9,CACNA1C,TPM1,TPM4,PRKAA1,SGCB,ITGB7,TGFB1,PRKAB2,RYR2,ITGA7,ITGA2,TPM2,CACNB2,DMD,ITGB8,ITGB1,TNF,SGCA,ITGA1,DES,ACTC1,TNNT2,ITGAV,PRKAA2,ITGA5,IL6,ITGA8,TGFB3,ITGA11,LAMA2,ITGA4,CACNB4,TGFB2,ITGB3,CAC…
KEGG_HOMOLOGOUS_RECOMBINATION	-0.299409	-0.642633	0.933839	1	28	25	POLD2,POLD1,XRCC3,SSBP1,RPA3,MUS81,RAD51,EME1,POLD4,RPA2,RAD51C,RAD54L,RAD52,RAD51D,RAD54B,RPA1,XRCC2,RAD51B,POLD3,BLM,TOP3A,RAD50,NBN,BRCA2,RPA4
KEGG_HEDGEHOG_SIGNALING_PATHWAY	-0.469148	-1.07571	0.372045	1	56	52	CSNK1A1L,WNT3A,WNT16,IHH,WNT4,WNT6,BMP7,BMP4,WNT11,SHH,CSNK1G2,CSNK1D,STK36,ZIC2,PRKACA,WNT5B,CSNK1A1,WNT10A,BMP8B,PRKX,BTRC,GSK3B,SUFU,BMP2,CSNK1G3,PTCH1,SMO,FBXW11,PRKACB,CSNK1G1,WNT10B,BMP8A,RAB23,WNT7B,PRKACG,WNT2,WNT9A,BMP5,WNT5A,WNT8B,PTCH2,GLI1,BMP6,WNT2B,GLI2,WNT7A,WNT1,DHH,GAS1,LRP2,HHIP,GLI3
KEGG_GNRH_SIGNALING_PATHWAY	-0.336204	-0.796113	0.89479	1	101	99	CALML5,CACNA1F,CALML6,PLA2G1B,CACNA1S,HRAS,PLA2G10,PLA2G4E,MAP2K2,LHB,MAPK3,PLA2G2E,ADCY8,PLA2G3,ATF4,PLA2G6,PLCB3,PLA2G12B,MAP2K3,MAPK13,GNAS,CALM3,SRC,PRKCD,GNA11,CALM2,ELK1,ADCY3,MAPK7,PLA2G12A,CALM1,JUN,MAP2K7,PLA2G2A,RAF1,ADCY6,MAPK9,PRKACA,MAP2K6,ITPR3,CAMK2G,PLD2,PLCB4,CDC42,CACNA1D,CALML3,MAPK14,HBEGF,PTK2B,GRB2,PRKX,MAP3K4,MAP2K1,PLA2G4A,NRAS,MAPK12,MAP2K4,MAPK8,MAPK1,CAMK2D,CACNA1C,ADCY…
KEGG_GLYCOSYLPHOSPHATIDYLINOSITOL_GPI_ANCHOR_BIOSYNTHESIS	-0.199765	-0.427159	0.996798	1	25	24	GPAA1,DPM2,PIGQ,PIGZ,PIGU,PIGC,PIGT,PIGV,PIGH,PIGL,PIGP,PIGO,PIGS,PIGF,PIGG,PIGX,PIGW,PIGM,PIGB,PGAP1,PIGA,PIGK,PIGN,GPLD1
KEGG_GLYCOSPHINGOLIPID_BIOSYNTHESIS_LACTO_AND_NEOLACTO_SERIES	-0.46512	-0.982083	0.562907	1	26	23	FUT7,FUT3,B3GNT4,B4GALT2,ABO,B4GALT3,FUT2,ST3GAL4,B3GNT3,FUT6,FUT1,B4GALT4,ST3GAL3,FUT4,B4GALT1,B3GNT2,B3GALT5,B3GNT5,B3GALT1,B3GALT2,GCNT2,ST3GAL6,ST8SIA1
KEGG_GLYCOSAMINOGLYCAN_DEGRADATION	-0.269143	-0.549228	0.971047	1	21	19	HYAL4,IDUA,HYAL3,HYAL1,HYAL2,NAGLU,GUSB,SGSH,GLB1,HEXB,GALNS,HEXA,HGSNAT,HPSE,GNS,IDS,ARSB,HS3ST3A1,HS3ST3B1
KEGG_GLYCOSAMINOGLYCAN_BIOSYNTHESIS_HEPARAN_SULFATE	-0.546253	-1.15535	0.264111	1	26	23	B4GALT7,B3GALT6,B3GAT3,HS3ST1,XYLT2,EXT2,EXTL3,GLCE,HS6ST1,HS6ST2,EXT1,HS2ST1,EXTL2,NDST1,XYLT1,NDST4,HS3ST5,HS3ST3A1,NDST2,HS3ST2,HS3ST3B1,NDST3,B3GAT2
KEGG_GLYCEROPHOSPHOLIPID_METABOLISM	-0.19458	-0.448056	1	1	77	66	PLA2G1B,AGPAT2,PCYT2,PEMT,PLA2G10,PTDSS2,PLA2G4E,TAZ,DGKQ,LYPLA2,GPD1,CRLS1,DGKZ,PLA2G2E,LPCAT4,PLA2G3,PLA2G6,CHKA,PLA2G12B,MBOAT7,CDIPT,PTDSS1,CHPT1,CHKB,LYPLA1,LCAT,AGPAT3,GNPAT,PLA2G12A,MBOAT1,PGS1,DGKD,PLA2G2A,GPAT2,CDS1,GPD1L,PLD2,PLA2G15,LPCAT1,LPCAT3,DGKA,DGKG,PHOSPHO1,ACHE,ETNK1,ETNK2,LCLAT1,PLA2G4A,CDS2,PCYT1A,GPD2,DGKE,LPGAT1,GPAM,LPCAT2,PLD1,MBOAT2,JMJD7-PLA2G4B,PLA2G2F,PCYT1B,DGKH,AGP…
KEGG_WNT_SIGNALING_PATHWAY	-0.371454	-0.89258	0.803607	1	151	141	CSNK1A1L,WNT3A,FZD9,WNT16,NKD2,TBL1Y,WNT4,FZD10,DKK4,RAC3,PPP2R1A,RBX1,WNT6,PORCN,CTNNBIP1,CSNK2B,TP53,AXIN2,RUVBL1,LRP5,AXIN1,CTBP1,FRAT2,WNT11,PLCB3,FOSL1,FRAT1,NKD1,WIF1,TCF7,CCND3,MYC,CSNK2A2,PPP2R5D,CCND2,CACYBP,RAC1,PPP2CA,DVL3,PPP2R5A,SKP1,CUL1,DVL2,JUN,CTBP2,MMP7,MAPK9,PRKACA,RHOA,PPARD,DKK1,FZD5,CAMK2G,CHP2,PLCB4,PPP2CB,PPP2R5B,CSNK2A1,PPP2R5C,CTNNB1,WNT5B,PPP3R1,FZD2,TBL1X,TCF7L2,RAC2,C…
KEGG_SYSTEMIC_LUPUS_ERYTHEMATOSUS	-0.602702	-1.43816	0	1000000000	140	118	C9,C8B,C8A,C6,H3F3C,HIST3H2A,H2AFJ,H2AFX,SNRPB,C8G,H2AFZ,ELANE,SNRPD1,SNRPD3,H2AFY,H2AFY2,H2AFV,TRIM21,ACTN4,C5,HIST1H4I,HIST1H2AC,C2,SSB,HIST1H2BD,HIST1H2BK,H3F3A,HIST1H3E,HLA-DMA,ACTN1,HIST2H3C,CD40,HIST1H4J,HIST2H2BE,C1QC,HLA-DRB1,HLA-DMB,HLA-DRA,HLA-DQB1,C1QB,HLA-DRB5,TROVE2,HLA-DPB1,C1QA,TNF,ACTN2,HLA-DPA1,IFNG,HLA-DOB,HIST1H2BH,CD40LG,H2BFWT,HLA-DQA2,GRIN2B,HIST1H3H,C1R,C4A,FCGR3B,FCGR2A,C4…
KEGG_TASTE_TRANSDUCTION	-0.66816	-1.48718	0.00206612	1000000000	52	39	GNG13,TRPM5,TAS2R38,SCNN1A,CACNA1B,ADCY8,TAS1R3,GNAS,GRM4,GNB1,ADCY6,PRKACA,ITPR3,SCNN1B,PRKX,PRKACB,TAS2R5,ADCY4,GNB3,GNG3,PLCB2,SCNN1G,PRKACG,GNAT3,TAS2R60,TAS2R14,TAS2R4,TAS2R20,KCNB1,PDE1A,TAS2R41,CACNA1A,TAS2R19,TAS2R50,TAS2R13,TAS2R3,TAS2R43,TAS2R31,TAS2R46
ES, enrichment score; NES, normalized enrichment score; FDR, false discovery rate
