# Supplementary material for: Molecular Subclassification Based on Crosstalk Analysis Improves Prediction of Prognosis in Colorectal Cancer
Source: Front Genet. 2021 Nov 4;12:689676. doi: 10.3389/fgene.2021.689676 (PMC8600263; doi:10.3389/fgene.2021.689676)
Supplement: Supplementary file 7 [file Table6.XLS]

## Sheet: G2_vs_G1.Sig_high
Table S6. The difference between G2 and G1 subgroup at gene mutation level.
Hugo_Symbol	G2	G1	OR	upper 95%CI	lower 95%CI	FDR
KRAS	72	95	1.57297	2.47045	1.00415	0.0394158
ASH1L	18	15	2.16127	4.79329	0.988026	0.038333
DCLK1	15	11	2.43918	6.07315	1.01043	0.0345423
EPHA5	14	8	3.1452	8.91124	1.19206	0.0117153
MYO1F	13	9	2.56476	7.00899	0.98198	0.0396848
ZNF835	13	9	2.56476	7.00899	0.98198	0.0396848
LOXL4	10	4	4.42556	19.7274	1.24465	0.010239
C11orf63	9	5	3.15013	12.232	0.924395	0.0468601
GDF5	9	5	3.15013	12.232	0.924395	0.0468601
MCAM	7	2	6.10151	61.0857	1.1392	0.0155349
B4GALNT3	6	0	Inf	Inf	2.0214	0.00253544
FAM63A	5	0	Inf	Inf	1.56331	0.00694827
AKR1B10	5	1	8.6179	410.68	0.949617	0.0290124
HOMEZ	5	1	8.6179	410.68	0.949617	0.0290124
HRSP12	5	1	8.6179	410.68	0.949617	0.0290124
IFI35	5	1	8.6179	410.68	0.949617	0.0290124
LHX6	5	1	8.6179	410.68	0.949617	0.0290124
NARF	5	1	8.6179	410.68	0.949617	0.0290124
OR1J2	5	1	8.6179	410.68	0.949617	0.0290124
OR5P3	5	1	8.6179	410.68	0.949617	0.0290124
PBX1	5	1	8.6179	410.68	0.949617	0.0290124
TEAD2	5	1	8.6179	410.68	0.949617	0.0290124
UXS1	5	1	8.6179	410.68	0.949617	0.0290124
WIPI2	5	1	8.6179	410.68	0.949617	0.0290124
WNT10B	5	1	8.6179	410.68	0.949617	0.0290124
BTBD10	4	0	Inf	Inf	1.11959	0.0189498
EEF1A1	4	0	Inf	Inf	1.11959	0.0189498
ERGIC3	4	0	Inf	Inf	1.11959	0.0189498
GZMB	4	0	Inf	Inf	1.11959	0.0189498
MAGEH1	4	0	Inf	Inf	1.11959	0.0189498
MOGAT3	4	0	Inf	Inf	1.11959	0.0189498
MRPL19	4	0	Inf	Inf	1.11959	0.0189498
OR13A1	4	0	Inf	Inf	1.11959	0.0189498
PCDHGC3	4	0	Inf	Inf	1.11959	0.0189498
RNF19B	4	0	Inf	Inf	1.11959	0.0189498
SELPLG	4	0	Inf	Inf	1.11959	0.0189498
SEMG1	4	0	Inf	Inf	1.11959	0.0189498
OR, odds ratio; 95%CI, 95% confidental interval
