# Supplementary material for: Molecular Subclassification Based on Crosstalk Analysis Improves Prediction of Prognosis in Colorectal Cancer
Source: Front Genet. 2021 Nov 4;12:689676. doi: 10.3389/fgene.2021.689676 (PMC8600263; doi:10.3389/fgene.2021.689676)
Supplement: Supplementary file 9 [file Table4.XLSX]

## Sheet: Sheet1
Table S4. Evaluation of the performance of clusters generated by K-means clustering analyses in predicting the overall survival
Numbers	Overall Survival				Average Silhouette index	Calinski–Harabasz criterion
	C-index	95%CI	upper 95%CI	lower 95%CI
2	0.623	0.025	0.648	0.598	0.429	550.907
3	0.594	0.026	0.62	0.568	0.311	509.585
4	0.589	0.026	0.615	0.563	0.275	487.019
5	0.588	0.024	0.612	0.564	0.293	449.037
6	0.579	0.025	0.604	0.554	0.307	449.163
