# Supplementary material for: Molecular Subclassification Based on Crosstalk Analysis Improves Prediction of Prognosis in Colorectal Cancer
Source: Front Genet. 2021 Nov 4;12:689676. doi: 10.3389/fgene.2021.689676 (PMC8600263; doi:10.3389/fgene.2021.689676)
Supplement: Supplementary file 10 [file Table1.XLSX]

## Sheet: TCGA
Table S1. The pathway survival analysis of four cohorts.
Pathway Identifier	HR	Pvalue
GO_ANTIGEN_PROCESSING_AND_PRESENTATION_VIA_MHC_CLASS_IB	-0.126733	0.00166631
GO_THYROID_HORMONE_METABOLIC_PROCESS	-0.109563	0.00662186
GO_RESPONSE_TO_INSECTICIDE	-0.108973	0.00692156
GO_MIDGUT_DEVELOPMENT	-0.108495	0.00717368
GO_CYTOKINE_RECEPTOR_ACTIVITY	-0.107719	0.00760051
GO_B_CELL_RECEPTOR_SIGNALING_PATHWAY	-0.101954	0.0115468
GO_THYROID_HORMONE_GENERATION	-0.101767	0.011701
GO_POSITIVE_REGULATION_OF_ORGANELLE_ASSEMBLY	-0.099626	0.0135973
GO_TROPOMYOSIN_BINDING	0.0990853	0.0141171
GO_TYPE_B_PANCREATIC_CELL_DEVELOPMENT	-0.0976741	0.0155569
GO_RESPONSE_TO_INACTIVITY	-0.0931885	0.0210241
GO_DEVELOPMENTAL_INDUCTION	-0.0927046	0.0217035
GO_NEGATIVE_REGULATION_OF_MONOOXYGENASE_ACTIVITY	-0.0894668	0.0267589
GO_CLATHRIN_COATED_ENDOCYTIC_VESICLE_MEMBRANE	-0.0889332	0.0276828
GO_L_ASCORBIC_ACID_BINDING	0.0843021	0.0369173
GO_AMMONIUM_TRANSPORT	-0.0840086	0.0375818
GO_POSITIVE_REGULATION_OF_VASCULAR_PERMEABILITY	0.0836697	0.0383617
GO_MYELOID_LEUKOCYTE_DIFFERENTIATION	-0.0820216	0.0423529
GO_LIPID_TRANSPORTER_ACTIVITY	-0.0815133	0.0436524
GO_REGULATION_OF_CYTOKINE_SECRETION	-0.0809489	0.0451345
GO_REGULATION_OF_CELL_ACTIVATION	-0.0807707	0.0456112
GO_POSITIVE_REGULATION_OF_RESPONSE_TO_WOUNDING	-0.0804458	0.0464912
GO_CELL_ACTIVATION	-0.0800061	0.0477047
GO_SENSORY_PERCEPTION_OF_TASTE	0.0799127	0.0479659
GO_VIRUS_RECEPTOR_ACTIVITY	-0.078778	0.0512355
GO_PLATELET_DERIVED_GROWTH_FACTOR_RECEPTOR_SIGNALING_PATHWAY	-0.076985	0.0567805
GO_POSITIVE_REGULATION_OF_RESPONSE_TO_EXTERNAL_STIMULUS	-0.0767568	0.0575206
GO_REGULATION_OF_B_CELL_RECEPTOR_SIGNALING_PATHWAY	-0.0762	0.0593605
GO_REGULATION_OF_TOLL_LIKE_RECEPTOR_SIGNALING_PATHWAY	-0.0752054	0.0627677
GO_REGULATION_OF_IMMUNE_SYSTEM_PROCESS	-0.0751234	0.0630557
GO_COLUMNAR_CUBOIDAL_EPITHELIAL_CELL_DEVELOPMENT	-0.0747078	0.0645321
GO_CALCIUM_DEPENDENT_PROTEIN_KINASE_ACTIVITY	-0.0732121	0.0700824
GO_LAMELLIPODIUM_ASSEMBLY	-0.0724227	0.0731658
GO_REGULATION_OF_CELL_ADHESION	-0.0711659	0.0783026
GO_RESPONSE_TO_LOW_DENSITY_LIPOPROTEIN_PARTICLE	-0.0710001	0.0790017
GO_REGULATION_OF_PROTEIN_SECRETION	-0.0707914	0.0798887
GO_GLYCINE_BINDING	-0.0701609	0.0826176
GO_REGULATION_OF_RESPONSE_TO_WOUNDING	-0.0685204	0.0900724
GO_REGULATION_OF_MACROPHAGE_DERIVED_FOAM_CELL_DIFFERENTIATION	-0.0677341	0.0938323
GO_AMMONIUM_TRANSMEMBRANE_TRANSPORTER_ACTIVITY	-0.0661368	0.101857
GO_MYD88_DEPENDENT_TOLL_LIKE_RECEPTOR_SIGNALING_PATHWAY	-0.0657803	0.10372
GO_NEGATIVE_REGULATION_OF_MUSCLE_HYPERTROPHY	-0.0654825	0.105297
GO_MOVEMENT_IN_ENVIRONMENT_OF_OTHER_ORGANISM_INVOLVED_IN_SYMBIOTIC_INTERACTION	-0.0654392	0.105528
GO_MYELOID_LEUKOCYTE_ACTIVATION	-0.0648137	0.108908
GO_NEGATIVE_REGULATION_OF_TOLL_LIKE_RECEPTOR_SIGNALING_PATHWAY	-0.0647863	0.109057
GO_ANION_TRANSMEMBRANE_TRANSPORT	-0.0647507	0.109253
GO_NEGATIVE_REGULATION_OF_EPITHELIAL_CELL_DIFFERENTIATION	-0.0644409	0.110962
GO_NEGATIVE_REGULATION_OF_CELL_ACTIVATION	-0.0640877	0.112937
GO_INORGANIC_ION_IMPORT_INTO_CELL	-0.0634549	0.116544
GO_INHIBITORY_SYNAPSE	0.0630594	0.118844
GO_LAMELLIPODIUM_ORGANIZATION	-0.062712	0.120893
GO_CELL_SURFACE	-0.0624055	0.122724
GO_LEADING_EDGE_MEMBRANE	-0.0619714	0.125355
GO_NEGATIVE_REGULATION_OF_CELL_ADHESION	-0.0618273	0.126237
GO_PHOTORECEPTOR_INNER_SEGMENT	0.0608339	0.132454
GO_HEMOSTASIS	-0.0600127	0.137769
GO_TAXIS	-0.0594288	0.141647
GO_RUFFLE_MEMBRANE	-0.0591803	0.143323
GO_MONOAMINE_TRANSPORT	-0.0586121	0.147212
GO_GLANDULAR_EPITHELIAL_CELL_DEVELOPMENT	-0.0583471	0.149052
GO_RESPONSE_TO_AMMONIUM_ION	-0.0572832	0.15662
GO_EXTRACELLULAR_MATRIX_ASSEMBLY	0.0564375	0.162838
GO_REGULATION_OF_RESPONSE_TO_EXTERNAL_STIMULUS	-0.0562002	0.164617
GO_ORGANIC_CATION_TRANSMEMBRANE_TRANSPORTER_ACTIVITY	-0.0550405	0.173517
GO_ORGANIC_ACID_TRANSMEMBRANE_TRANSPORT	-0.0545466	0.177415
GO_REGULATION_OF_PEPTIDYL_TYROSINE_PHOSPHORYLATION	-0.0541063	0.180944
GO_L_AMINO_ACID_TRANSMEMBRANE_TRANSPORTER_ACTIVITY	-0.0539285	0.182384
GO_MALE_MEIOSIS	-0.0533385	0.187221
GO_POSITIVE_REGULATION_OF_PHOSPHATIDYLINOSITOL_3_KINASE_SIGNALING	-0.0531184	0.189051
GO_POSITIVE_REGULATION_OF_PEPTIDYL_TYROSINE_PHOSPHORYLATION	-0.0529212	0.190701
GO_MATURE_B_CELL_DIFFERENTIATION	-0.0527916	0.191791
GO_ACTIVE_TRANSMEMBRANE_TRANSPORTER_ACTIVITY	-0.0527589	0.192066
GO_MULTIVESICULAR_BODY	-0.052672	0.1928
GO_DOPAMINE_METABOLIC_PROCESS	0.0502784	0.213838
GO_WOUND_HEALING	-0.0496537	0.219592
GO_REGULATION_OF_P38MAPK_CASCADE	-0.0484672	0.230821
GO_REGULATION_OF_COAGULATION	-0.0481081	0.234299
GO_REGULATION_OF_BODY_FLUID_LEVELS	-0.0478856	0.236472
GO_CENTROSOME_LOCALIZATION	-0.04783	0.237017
GO_NEURONAL_ACTION_POTENTIAL	-0.0474684	0.240585
GO_CORECEPTOR_ACTIVITY	-0.0473512	0.24175
GO_DIENCEPHALON_DEVELOPMENT	-0.046431	0.251031
GO_RESPONSE_TO_WOUNDING	-0.0460944	0.254486
GO_OLFACTORY_RECEPTOR_ACTIVITY	0.0460708	0.25473
GO_REGULATION_OF_CALCIUM_MEDIATED_SIGNALING	-0.0440106	0.276615
GO_COSTAMERE	0.0432648	0.284844
GO_NEGATIVE_REGULATION_OF_HEART_GROWTH	0.0416335	0.303414
GO_SENSORY_PERCEPTION_OF_CHEMICAL_STIMULUS	0.0408649	0.312436
GO_PIRNA_METABOLIC_PROCESS	0.0399316	0.323625
GO_EXOCYTOSIS	-0.0392289	0.332219
GO_DOPAMINE_TRANSPORT	-0.0391516	0.333174
GO_OXIDOREDUCTASE_ACTIVITY_ACTING_ON_PAIRED_DONORS_WITH_INCORPORATION_OR_REDUCTION_OF_MOLECULAR_OXYGEN_NAD_P_H_AS_ONE_DONOR_AND_INCORPORATION_OF_ONE_ATOM_OF_OXYGEN	-0.036357	0.368857
GO_REGULATED_EXOCYTOSIS	-0.0348722	0.388745
GO_REGULATION_OF_MAPK_CASCADE	-0.0347675	0.390171
GO_CEREBELLAR_GRANULAR_LAYER_DEVELOPMENT	0.0343732	0.395573
GO_FOREBRAIN_NEURON_FATE_COMMITMENT	0.0339929	0.400824
GO_CHEMOSENSORY_BEHAVIOR	0.0328665	0.416622
GO_DIVALENT_INORGANIC_ANION_HOMEOSTASIS	-0.0269024	0.506157
GO_EPITHELIAL_CELL_CELL_ADHESION	-0.0212885	0.598845
GO_REGULATION_OF_ENERGY_HOMEOSTASIS	-0.00772463	0.848631

## Sheet: GSE17537
Pathway Identifier	HR	Pvalue
GO_EPITHELIAL_CELL_CELL_ADHESION	0.464026	0.000359219
GO_REGULATION_OF_P38MAPK_CASCADE	0.458751	0.000427408
GO_COSTAMERE	0.433541	0.000944695
GO_LAMELLIPODIUM_ASSEMBLY	0.378098	0.00442541
GO_LAMELLIPODIUM_ORGANIZATION	0.377066	0.00454348
GO_PLATELET_DERIVED_GROWTH_FACTOR_RECEPTOR_SIGNALING_PATHWAY	0.361543	0.00668582
GO_MYD88_DEPENDENT_TOLL_LIKE_RECEPTOR_SIGNALING_PATHWAY	0.353101	0.00818614
GO_L_AMINO_ACID_TRANSMEMBRANE_TRANSPORTER_ACTIVITY	-0.34137	0.0107524
GO_FOREBRAIN_NEURON_FATE_COMMITMENT	-0.334517	0.0125521
GO_THYROID_HORMONE_GENERATION	-0.331545	0.0134095
GO_EXTRACELLULAR_MATRIX_ASSEMBLY	0.32353	0.0159767
GO_CALCIUM_DEPENDENT_PROTEIN_KINASE_ACTIVITY	0.320796	0.0169437
GO_ORGANIC_CATION_TRANSMEMBRANE_TRANSPORTER_ACTIVITY	-0.317696	0.0180995
GO_NEGATIVE_REGULATION_OF_MONOOXYGENASE_ACTIVITY	0.311772	0.0204963
GO_RESPONSE_TO_INACTIVITY	-0.310258	0.0211502
GO_REGULATION_OF_TOLL_LIKE_RECEPTOR_SIGNALING_PATHWAY	0.286086	0.0342246
GO_POSITIVE_REGULATION_OF_RESPONSE_TO_WOUNDING	0.281039	0.0376671
GO_NEGATIVE_REGULATION_OF_TOLL_LIKE_RECEPTOR_SIGNALING_PATHWAY	0.27861	0.0394228
GO_REGULATION_OF_MACROPHAGE_DERIVED_FOAM_CELL_DIFFERENTIATION	0.276264	0.0411824
GO_TYPE_B_PANCREATIC_CELL_DEVELOPMENT	0.275678	0.0416315
GO_ORGANIC_ACID_TRANSMEMBRANE_TRANSPORT	-0.274196	0.0427864
GO_MATURE_B_CELL_DIFFERENTIATION	0.272522	0.0441217
GO_REGULATION_OF_B_CELL_RECEPTOR_SIGNALING_PATHWAY	0.270496	0.045784
GO_OLFACTORY_RECEPTOR_ACTIVITY	-0.267968	0.0479288
GO_REGULATED_EXOCYTOSIS	0.266768	0.0489761
GO_CORECEPTOR_ACTIVITY	0.265995	0.04966
GO_THYROID_HORMONE_METABOLIC_PROCESS	-0.264972	0.0505774
GO_MYELOID_LEUKOCYTE_ACTIVATION	0.264524	0.0509828
GO_POSITIVE_REGULATION_OF_RESPONSE_TO_EXTERNAL_STIMULUS	0.264338	0.0511524
GO_PIRNA_METABOLIC_PROCESS	-0.263855	0.0515943
GO_REGULATION_OF_RESPONSE_TO_EXTERNAL_STIMULUS	0.261943	0.0533746
GO_REGULATION_OF_RESPONSE_TO_WOUNDING	0.260785	0.0544762
GO_DIVALENT_INORGANIC_ANION_HOMEOSTASIS	-0.256285	0.0589349
GO_B_CELL_RECEPTOR_SIGNALING_PATHWAY	0.252883	0.0624962
GO_MALE_MEIOSIS	-0.248635	0.0671853
GO_REGULATION_OF_COAGULATION	0.247861	0.0680692
GO_GLYCINE_BINDING	-0.246351	0.0698193
GO_REGULATION_OF_CALCIUM_MEDIATED_SIGNALING	0.245651	0.0706439
GO_CENTROSOME_LOCALIZATION	0.242424	0.0745421
GO_RESPONSE_TO_LOW_DENSITY_LIPOPROTEIN_PARTICLE	0.241934	0.0751484
GO_CELL_SURFACE	0.241684	0.0754589
GO_ANION_TRANSMEMBRANE_TRANSPORT	-0.240585	0.0768386
GO_CLATHRIN_COATED_ENDOCYTIC_VESICLE_MEMBRANE	0.237622	0.0806566
GO_L_ASCORBIC_ACID_BINDING	0.237286	0.0810984
GO_REGULATION_OF_ENERGY_HOMEOSTASIS	0.23656	0.0820606
GO_WOUND_HEALING	0.23577	0.083118
GO_NEGATIVE_REGULATION_OF_CELL_ADHESION	0.234634	0.0846564
GO_REGULATION_OF_MAPK_CASCADE	0.234566	0.0847488
GO_HEMOSTASIS	0.231002	0.0897259
GO_RUFFLE_MEMBRANE	0.228923	0.0927343
GO_REGULATION_OF_PEPTIDYL_TYROSINE_PHOSPHORYLATION	0.228654	0.0931287
GO_INHIBITORY_SYNAPSE	-0.228166	0.0938478
GO_TAXIS	0.225037	0.098566
GO_SENSORY_PERCEPTION_OF_CHEMICAL_STIMULUS	-0.220298	0.106058
GO_REGULATION_OF_IMMUNE_SYSTEM_PROCESS	0.220246	0.106142
GO_POSITIVE_REGULATION_OF_PHOSPHATIDYLINOSITOL_3_KINASE_SIGNALING	0.215776	0.113608
GO_REGULATION_OF_CYTOKINE_SECRETION	0.211981	0.120256
GO_GLANDULAR_EPITHELIAL_CELL_DEVELOPMENT	0.211899	0.120403
GO_COLUMNAR_CUBOIDAL_EPITHELIAL_CELL_DEVELOPMENT	0.211621	0.120902
GO_ACTIVE_TRANSMEMBRANE_TRANSPORTER_ACTIVITY	-0.210809	0.122367
GO_INORGANIC_ION_IMPORT_INTO_CELL	0.207954	0.127631
GO_RESPONSE_TO_INSECTICIDE	-0.207249	0.128956
GO_RESPONSE_TO_WOUNDING	0.207173	0.129099
GO_ANTIGEN_PROCESSING_AND_PRESENTATION_VIA_MHC_CLASS_IB	-0.20695	0.129521
GO_MYELOID_LEUKOCYTE_DIFFERENTIATION	0.205002	0.133248
GO_CELL_ACTIVATION	0.204791	0.133657
GO_CHEMOSENSORY_BEHAVIOR	-0.203999	0.1352
GO_NEGATIVE_REGULATION_OF_CELL_ACTIVATION	0.203667	0.13585
GO_REGULATION_OF_CELL_ACTIVATION	0.202414	0.138327
GO_MULTIVESICULAR_BODY	-0.199931	0.143333
GO_REGULATION_OF_CELL_ADHESION	0.198835	0.145585
GO_OXIDOREDUCTASE_ACTIVITY_ACTING_ON_PAIRED_DONORS_WITH_INCORPORATION_OR_REDUCTION_OF_MOLECULAR_OXYGEN_NAD_P_H_AS_ONE_DONOR_AND_INCORPORATION_OF_ONE_ATOM_OF_OXYGEN	-0.197002	0.149411
GO_DEVELOPMENTAL_INDUCTION	-0.194993	0.153689
GO_MOVEMENT_IN_ENVIRONMENT_OF_OTHER_ORGANISM_INVOLVED_IN_SYMBIOTIC_INTERACTION	0.194269	0.155252
GO_DOPAMINE_TRANSPORT	-0.188066	0.16913
GO_POSITIVE_REGULATION_OF_PEPTIDYL_TYROSINE_PHOSPHORYLATION	0.185781	0.174463
GO_PHOTORECEPTOR_INNER_SEGMENT	-0.182482	0.182378
GO_MIDGUT_DEVELOPMENT	0.182399	0.182581
GO_MONOAMINE_TRANSPORT	-0.181246	0.185411
GO_REGULATION_OF_BODY_FLUID_LEVELS	0.179785	0.18904
GO_NEGATIVE_REGULATION_OF_MUSCLE_HYPERTROPHY	0.177469	0.194895
GO_EXOCYTOSIS	0.177442	0.194965
GO_POSITIVE_REGULATION_OF_ORGANELLE_ASSEMBLY	0.166158	0.225357
GO_TROPOMYOSIN_BINDING	0.164226	0.230874
GO_CYTOKINE_RECEPTOR_ACTIVITY	0.157364	0.251214
GO_VIRUS_RECEPTOR_ACTIVITY	0.152599	0.266036
GO_DIENCEPHALON_DEVELOPMENT	-0.151341	0.270044
GO_RESPONSE_TO_AMMONIUM_ION	0.142033	0.300945
GO_LEADING_EDGE_MEMBRANE	0.141866	0.301519
GO_AMMONIUM_TRANSMEMBRANE_TRANSPORTER_ACTIVITY	-0.138884	0.311899
GO_REGULATION_OF_PROTEIN_SECRETION	0.134548	0.327393
GO_CEREBELLAR_GRANULAR_LAYER_DEVELOPMENT	-0.134369	0.328042
GO_NEGATIVE_REGULATION_OF_HEART_GROWTH	-0.13394	0.329603
GO_LIPID_TRANSPORTER_ACTIVITY	-0.11695	0.395145
GO_POSITIVE_REGULATION_OF_VASCULAR_PERMEABILITY	-0.11565	0.400456
GO_SENSORY_PERCEPTION_OF_TASTE	-0.10498	0.445594
GO_NEURONAL_ACTION_POTENTIAL	-0.102689	0.455641
GO_AMMONIUM_TRANSPORT	0.091934	0.504417
GO_DOPAMINE_METABOLIC_PROCESS	0.0848828	0.537787
GO_NEGATIVE_REGULATION_OF_EPITHELIAL_CELL_DIFFERENTIATION	-0.0728745	0.596984

## Sheet: GSE29623
Pathway Identifier	HR	Pvalue
GO_CYTOKINE_RECEPTOR_ACTIVITY	-0.450304	0.000167356
GO_ANTIGEN_PROCESSING_AND_PRESENTATION_VIA_MHC_CLASS_IB	-0.397581	0.00103982
GO_RESPONSE_TO_AMMONIUM_ION	-0.384858	0.00154812
GO_LIPID_TRANSPORTER_ACTIVITY	-0.382372	0.0016703
GO_AMMONIUM_TRANSPORT	-0.38042	0.00177221
GO_GLANDULAR_EPITHELIAL_CELL_DEVELOPMENT	-0.376359	0.0020023
GO_ANION_TRANSMEMBRANE_TRANSPORT	-0.37098	0.00234806
GO_ACTIVE_TRANSMEMBRANE_TRANSPORTER_ACTIVITY	-0.368382	0.00253344
GO_REGULATION_OF_PROTEIN_SECRETION	-0.367535	0.00259664
GO_COLUMNAR_CUBOIDAL_EPITHELIAL_CELL_DEVELOPMENT	-0.36625	0.00269526
GO_MULTIVESICULAR_BODY	-0.365343	0.00276681
GO_NEGATIVE_REGULATION_OF_HEART_GROWTH	-0.355002	0.00371092
GO_REGULATION_OF_CELL_ACTIVATION	-0.346408	0.00470256
GO_REGULATION_OF_BODY_FLUID_LEVELS	-0.342224	0.00526508
GO_NEGATIVE_REGULATION_OF_EPITHELIAL_CELL_DIFFERENTIATION	-0.342018	0.00529423
GO_NEGATIVE_REGULATION_OF_TOLL_LIKE_RECEPTOR_SIGNALING_PATHWAY	-0.33805	0.0058845
GO_THYROID_HORMONE_METABOLIC_PROCESS	-0.336981	0.00605305
GO_THYROID_HORMONE_GENERATION	-0.336096	0.00619574
GO_SENSORY_PERCEPTION_OF_TASTE	-0.329158	0.00742138
GO_REGULATION_OF_ENERGY_HOMEOSTASIS	-0.325105	0.00823147
GO_CELL_SURFACE	-0.323658	0.00853882
GO_MATURE_B_CELL_DIFFERENTIATION	-0.318476	0.00972321
GO_DIENCEPHALON_DEVELOPMENT	-0.314869	0.0106298
GO_REGULATION_OF_CALCIUM_MEDIATED_SIGNALING	-0.311274	0.0116054
GO_MIDGUT_DEVELOPMENT	-0.310642	0.0117848
GO_MYELOID_LEUKOCYTE_DIFFERENTIATION	-0.305453	0.0133497
GO_OXIDOREDUCTASE_ACTIVITY_ACTING_ON_PAIRED_DONORS_WITH_INCORPORATION_OR_REDUCTION_OF_MOLECULAR_OXYGEN_NAD_P_H_AS_ONE_DONOR_AND_INCORPORATION_OF_ONE_ATOM_OF_OXYGEN	-0.303561	0.0139634
GO_CLATHRIN_COATED_ENDOCYTIC_VESICLE_MEMBRANE	-0.303247	0.0140673
GO_DOPAMINE_METABOLIC_PROCESS	-0.301906	0.0145197
GO_CELL_ACTIVATION	-0.301757	0.0145706
GO_DEVELOPMENTAL_INDUCTION	-0.301668	0.0146012
GO_TYPE_B_PANCREATIC_CELL_DEVELOPMENT	-0.298861	0.0155936
GO_SENSORY_PERCEPTION_OF_CHEMICAL_STIMULUS	-0.298395	0.0157636
GO_GLYCINE_BINDING	-0.295992	0.0166671
GO_FOREBRAIN_NEURON_FATE_COMMITMENT	-0.293724	0.0175599
GO_RESPONSE_TO_INSECTICIDE	-0.29188	0.0183156
GO_POSITIVE_REGULATION_OF_RESPONSE_TO_WOUNDING	-0.291776	0.0183589
GO_ORGANIC_CATION_TRANSMEMBRANE_TRANSPORTER_ACTIVITY	-0.290421	0.0189331
GO_PIRNA_METABOLIC_PROCESS	-0.287108	0.0204018
GO_INHIBITORY_SYNAPSE	-0.28557	0.0211154
GO_EXOCYTOSIS	-0.28499	0.0213905
GO_REGULATION_OF_RESPONSE_TO_WOUNDING	-0.283235	0.0222401
GO_REGULATION_OF_MACROPHAGE_DERIVED_FOAM_CELL_DIFFERENTIATION	-0.28287	0.0224207
GO_B_CELL_RECEPTOR_SIGNALING_PATHWAY	-0.281199	0.0232621
GO_POSITIVE_REGULATION_OF_ORGANELLE_ASSEMBLY	-0.280869	0.023431
GO_POSITIVE_REGULATION_OF_PEPTIDYL_TYROSINE_PHOSPHORYLATION	-0.280768	0.0234833
GO_CHEMOSENSORY_BEHAVIOR	-0.27532	0.0264375
GO_REGULATION_OF_IMMUNE_SYSTEM_PROCESS	-0.274745	0.0267668
GO_REGULATION_OF_CELL_ADHESION	-0.273063	0.0277505
GO_TAXIS	-0.269724	0.0297926
GO_REGULATION_OF_CYTOKINE_SECRETION	-0.267257	0.0313816
GO_REGULATION_OF_TOLL_LIKE_RECEPTOR_SIGNALING_PATHWAY	-0.264429	0.0332895
GO_NEGATIVE_REGULATION_OF_CELL_ADHESION	-0.26219	0.0348679
GO_LAMELLIPODIUM_ORGANIZATION	0.262015	0.0349936
GO_MONOAMINE_TRANSPORT	-0.262012	0.0349957
GO_DIVALENT_INORGANIC_ANION_HOMEOSTASIS	-0.261447	0.0354053
GO_MYELOID_LEUKOCYTE_ACTIVATION	-0.259766	0.0366465
GO_REGULATION_OF_RESPONSE_TO_EXTERNAL_STIMULUS	-0.255384	0.0400529
GO_REGULATION_OF_B_CELL_RECEPTOR_SIGNALING_PATHWAY	-0.255282	0.0401349
GO_CEREBELLAR_GRANULAR_LAYER_DEVELOPMENT	-0.255167	0.0402285
GO_REGULATION_OF_PEPTIDYL_TYROSINE_PHOSPHORYLATION	-0.254619	0.0406736
GO_HEMOSTASIS	-0.253745	0.0413923
GO_NEGATIVE_REGULATION_OF_MONOOXYGENASE_ACTIVITY	-0.250069	0.0445326
GO_VIRUS_RECEPTOR_ACTIVITY	-0.248919	0.0455542
GO_NEGATIVE_REGULATION_OF_CELL_ACTIVATION	-0.248742	0.0457132
GO_REGULATED_EXOCYTOSIS	-0.247844	0.0465261
GO_L_AMINO_ACID_TRANSMEMBRANE_TRANSPORTER_ACTIVITY	-0.247603	0.0467466
GO_AMMONIUM_TRANSMEMBRANE_TRANSPORTER_ACTIVITY	-0.247316	0.0470105
GO_LEADING_EDGE_MEMBRANE	-0.246234	0.0480147
GO_OLFACTORY_RECEPTOR_ACTIVITY	-0.236942	0.0573831
GO_ORGANIC_ACID_TRANSMEMBRANE_TRANSPORT	-0.233206	0.0615456
GO_PHOTORECEPTOR_INNER_SEGMENT	-0.231799	0.0631753
GO_COSTAMERE	0.230315	0.0649314
GO_MYD88_DEPENDENT_TOLL_LIKE_RECEPTOR_SIGNALING_PATHWAY	-0.227329	0.0685844
GO_REGULATION_OF_COAGULATION	-0.22192	0.07562
GO_DOPAMINE_TRANSPORT	-0.219241	0.0793114
GO_NEURONAL_ACTION_POTENTIAL	-0.218199	0.0807855
GO_REGULATION_OF_MAPK_CASCADE	-0.215793	0.08427
GO_CORECEPTOR_ACTIVITY	-0.214577	0.0860768
GO_POSITIVE_REGULATION_OF_RESPONSE_TO_EXTERNAL_STIMULUS	-0.214119	0.086765
GO_MALE_MEIOSIS	-0.213305	0.0879994
GO_LAMELLIPODIUM_ASSEMBLY	0.209741	0.0935648
GO_TROPOMYOSIN_BINDING	-0.207929	0.0964983
GO_RESPONSE_TO_WOUNDING	-0.205669	0.100257
GO_NEGATIVE_REGULATION_OF_MUSCLE_HYPERTROPHY	-0.202103	0.106419
GO_INORGANIC_ION_IMPORT_INTO_CELL	0.1885	0.132642
GO_EPITHELIAL_CELL_CELL_ADHESION	0.174234	0.165105
GO_WOUND_HEALING	-0.169417	0.177287
GO_MOVEMENT_IN_ENVIRONMENT_OF_OTHER_ORGANISM_INVOLVED_IN_SYMBIOTIC_INTERACTION	-0.167935	0.181163
GO_POSITIVE_REGULATION_OF_PHOSPHATIDYLINOSITOL_3_KINASE_SIGNALING	-0.167157	0.183222
GO_CALCIUM_DEPENDENT_PROTEIN_KINASE_ACTIVITY	-0.163366	0.193499
GO_RESPONSE_TO_INACTIVITY	-0.150905	0.230173
GO_REGULATION_OF_P38MAPK_CASCADE	-0.134457	0.285589
GO_CENTROSOME_LOCALIZATION	0.10954	0.385054
GO_POSITIVE_REGULATION_OF_VASCULAR_PERMEABILITY	-0.106136	0.400083
GO_RUFFLE_MEMBRANE	-0.0970212	0.441983
GO_EXTRACELLULAR_MATRIX_ASSEMBLY	0.0923851	0.4642
GO_L_ASCORBIC_ACID_BINDING	0.0859788	0.495874
GO_RESPONSE_TO_LOW_DENSITY_LIPOPROTEIN_PARTICLE	-0.0765431	0.544497
GO_PLATELET_DERIVED_GROWTH_FACTOR_RECEPTOR_SIGNALING_PATHWAY	0.0608357	0.63023

## Sheet: GSE87211
Pathway Identifier	HR	Pvalue
GO_DOPAMINE_TRANSPORT	-0.211642	0.00290278
GO_POSITIVE_REGULATION_OF_ORGANELLE_ASSEMBLY	-0.193371	0.0066165
GO_L_ASCORBIC_ACID_BINDING	0.192201	0.00695884
GO_REGULATION_OF_P38MAPK_CASCADE	0.181295	0.0109905
GO_RESPONSE_TO_INSECTICIDE	-0.171713	0.0161059
GO_RESPONSE_TO_INACTIVITY	-0.167652	0.0188357
GO_CEREBELLAR_GRANULAR_LAYER_DEVELOPMENT	-0.164492	0.0212301
GO_MONOAMINE_TRANSPORT	-0.164433	0.0212767
GO_B_CELL_RECEPTOR_SIGNALING_PATHWAY	0.155843	0.0291694
GO_REGULATION_OF_B_CELL_RECEPTOR_SIGNALING_PATHWAY	0.152555	0.0327925
GO_NEURONAL_ACTION_POTENTIAL	-0.148589	0.0376646
GO_RUFFLE_MEMBRANE	0.14551	0.041856
GO_NEGATIVE_REGULATION_OF_EPITHELIAL_CELL_DIFFERENTIATION	0.141192	0.0483882
GO_NEGATIVE_REGULATION_OF_HEART_GROWTH	0.140336	0.0497793
GO_DIVALENT_INORGANIC_ANION_HOMEOSTASIS	-0.13967	0.050885
GO_NEGATIVE_REGULATION_OF_MONOOXYGENASE_ACTIVITY	0.139267	0.0515623
GO_REGULATION_OF_MACROPHAGE_DERIVED_FOAM_CELL_DIFFERENTIATION	0.134561	0.0600592
GO_EPITHELIAL_CELL_CELL_ADHESION	0.13355	0.0620254
GO_MYELOID_LEUKOCYTE_ACTIVATION	0.132513	0.0640995
GO_REGULATION_OF_ENERGY_HOMEOSTASIS	0.131422	0.0663417
GO_EXTRACELLULAR_MATRIX_ASSEMBLY	0.129613	0.0702
GO_L_AMINO_ACID_TRANSMEMBRANE_TRANSPORTER_ACTIVITY	-0.129454	0.0705478
GO_POSITIVE_REGULATION_OF_VASCULAR_PERMEABILITY	0.129103	0.0713188
GO_AMMONIUM_TRANSMEMBRANE_TRANSPORTER_ACTIVITY	-0.12783	0.0741795
GO_MULTIVESICULAR_BODY	-0.127468	0.075009
GO_MYD88_DEPENDENT_TOLL_LIKE_RECEPTOR_SIGNALING_PATHWAY	0.125326	0.0800745
GO_CHEMOSENSORY_BEHAVIOR	-0.120143	0.0934794
GO_CENTROSOME_LOCALIZATION	-0.117311	0.101525
GO_MATURE_B_CELL_DIFFERENTIATION	0.11653	0.103838
GO_OLFACTORY_RECEPTOR_ACTIVITY	-0.115986	0.105471
GO_THYROID_HORMONE_GENERATION	-0.114101	0.111296
GO_RESPONSE_TO_LOW_DENSITY_LIPOPROTEIN_PARTICLE	0.113324	0.113767
GO_MIDGUT_DEVELOPMENT	0.110633	0.122662
GO_RESPONSE_TO_AMMONIUM_ION	-0.107968	0.131992
GO_VIRUS_RECEPTOR_ACTIVITY	0.105684	0.140417
GO_CORECEPTOR_ACTIVITY	0.104934	0.14327
GO_AMMONIUM_TRANSPORT	-0.104543	0.144775
GO_REGULATION_OF_CELL_ACTIVATION	0.104375	0.145427
GO_PLATELET_DERIVED_GROWTH_FACTOR_RECEPTOR_SIGNALING_PATHWAY	0.104358	0.14549
GO_THYROID_HORMONE_METABOLIC_PROCESS	-0.10374	0.147902
GO_SENSORY_PERCEPTION_OF_CHEMICAL_STIMULUS	-0.102831	0.151508
GO_ORGANIC_ACID_TRANSMEMBRANE_TRANSPORT	-0.101226	0.158029
GO_RESPONSE_TO_WOUNDING	0.100379	0.161558
GO_REGULATION_OF_IMMUNE_SYSTEM_PROCESS	0.0999879	0.163205
GO_NEGATIVE_REGULATION_OF_CELL_ACTIVATION	0.0996204	0.164765
GO_DOPAMINE_METABOLIC_PROCESS	-0.0984188	0.169944
GO_POSITIVE_REGULATION_OF_PHOSPHATIDYLINOSITOL_3_KINASE_SIGNALING	0.0981373	0.171175
GO_REGULATED_EXOCYTOSIS	0.0975567	0.173733
GO_REGULATION_OF_PEPTIDYL_TYROSINE_PHOSPHORYLATION	0.0956268	0.182443
GO_ORGANIC_CATION_TRANSMEMBRANE_TRANSPORTER_ACTIVITY	-0.0948686	0.185952
GO_REGULATION_OF_CELL_ADHESION	0.094838	0.186094
GO_DIENCEPHALON_DEVELOPMENT	-0.0934569	0.192615
GO_REGULATION_OF_MAPK_CASCADE	0.0932905	0.193412
GO_MOVEMENT_IN_ENVIRONMENT_OF_OTHER_ORGANISM_INVOLVED_IN_SYMBIOTIC_INTERACTION	0.0927607	0.195965
GO_POSITIVE_REGULATION_OF_RESPONSE_TO_EXTERNAL_STIMULUS	0.0925244	0.197111
GO_WOUND_HEALING	0.0923914	0.197759
GO_OXIDOREDUCTASE_ACTIVITY_ACTING_ON_PAIRED_DONORS_WITH_INCORPORATION_OR_REDUCTION_OF_MOLECULAR_OXYGEN_NAD_P_H_AS_ONE_DONOR_AND_INCORPORATION_OF_ONE_ATOM_OF_OXYGEN	-0.0919258	0.200038
GO_ANTIGEN_PROCESSING_AND_PRESENTATION_VIA_MHC_CLASS_IB	-0.0905382	0.206941
GO_FOREBRAIN_NEURON_FATE_COMMITMENT	-0.0896722	0.211336
GO_CELL_ACTIVATION	0.0892971	0.21326
GO_LEADING_EDGE_MEMBRANE	0.0889429	0.215088
GO_REGULATION_OF_CYTOKINE_SECRETION	0.0885428	0.217167
GO_CYTOKINE_RECEPTOR_ACTIVITY	0.0880461	0.219768
GO_CALCIUM_DEPENDENT_PROTEIN_KINASE_ACTIVITY	0.0869547	0.22556
GO_PIRNA_METABOLIC_PROCESS	-0.0856342	0.232711
GO_REGULATION_OF_PROTEIN_SECRETION	0.0842774	0.240224
GO_EXOCYTOSIS	0.0837634	0.243114
GO_HEMOSTASIS	0.0833759	0.245308
GO_PHOTORECEPTOR_INNER_SEGMENT	-0.0820804	0.252746
GO_MYELOID_LEUKOCYTE_DIFFERENTIATION	0.0817573	0.254624
GO_SENSORY_PERCEPTION_OF_TASTE	-0.0817425	0.254711
GO_POSITIVE_REGULATION_OF_PEPTIDYL_TYROSINE_PHOSPHORYLATION	0.0811912	0.257939
GO_MALE_MEIOSIS	-0.0797906	0.266269
GO_REGULATION_OF_COAGULATION	0.0791774	0.269972
GO_GLYCINE_BINDING	-0.0787906	0.272326
GO_REGULATION_OF_RESPONSE_TO_WOUNDING	0.078476	0.274251
GO_REGULATION_OF_CALCIUM_MEDIATED_SIGNALING	0.075325	0.294042
GO_POSITIVE_REGULATION_OF_RESPONSE_TO_WOUNDING	0.0752619	0.294447
GO_TAXIS	0.0751229	0.295343
GO_CLATHRIN_COATED_ENDOCYTIC_VESICLE_MEMBRANE	0.0750128	0.296053
GO_REGULATION_OF_RESPONSE_TO_EXTERNAL_STIMULUS	0.0748636	0.297018
GO_NEGATIVE_REGULATION_OF_CELL_ADHESION	0.0706221	0.325305
GO_ANION_TRANSMEMBRANE_TRANSPORT	-0.0706162	0.325346
GO_REGULATION_OF_TOLL_LIKE_RECEPTOR_SIGNALING_PATHWAY	0.0690811	0.336
GO_INORGANIC_ION_IMPORT_INTO_CELL	0.0689068	0.337223
GO_NEGATIVE_REGULATION_OF_MUSCLE_HYPERTROPHY	0.0670852	0.350181
GO_COSTAMERE	0.0667323	0.352727
GO_LIPID_TRANSPORTER_ACTIVITY	-0.0663991	0.355141
GO_ACTIVE_TRANSMEMBRANE_TRANSPORTER_ACTIVITY	-0.0654619	0.361988
GO_REGULATION_OF_BODY_FLUID_LEVELS	0.0623663	0.385181
GO_TROPOMYOSIN_BINDING	0.0622542	0.386038
GO_INHIBITORY_SYNAPSE	0.0620862	0.387323
GO_TYPE_B_PANCREATIC_CELL_DEVELOPMENT	0.0581193	0.418429
GO_GLANDULAR_EPITHELIAL_CELL_DEVELOPMENT	0.0571994	0.425845
GO_CELL_SURFACE	0.0556646	0.438387
GO_COLUMNAR_CUBOIDAL_EPITHELIAL_CELL_DEVELOPMENT	-0.0469901	0.513102
GO_LAMELLIPODIUM_ASSEMBLY	0.0418803	0.560008
GO_LAMELLIPODIUM_ORGANIZATION	0.0405666	0.572392
GO_DEVELOPMENTAL_INDUCTION	-0.0328312	0.6478
GO_NEGATIVE_REGULATION_OF_TOLL_LIKE_RECEPTOR_SIGNALING_PATHWAY	0.0172249	0.810622
