# Supplementary material for: Molecular Subclassification Based on Crosstalk Analysis Improves Prediction of Prognosis in Colorectal Cancer
Source: Front Genet. 2021 Nov 4;12:689676. doi: 10.3389/fgene.2021.689676 (PMC8600263; doi:10.3389/fgene.2021.689676)
Supplement: Supplementary file 12 [file Table5.XLSX]

## Sheet: s5
Table S5. The classification of subgroups for different datasets.
Sample	Class	Dataset
TCGA-3L-AA1B-01A	G1	TCGA
TCGA-4N-A93T-01A	G2	TCGA
TCGA-4T-AA8H-01A	G2	TCGA
TCGA-5M-AAT4-01A	G2	TCGA
TCGA-5M-AAT6-01A	G1	TCGA
TCGA-5M-AATE-01A	G2	TCGA
TCGA-A6-2671-01A	G1	TCGA
TCGA-A6-2672-01A	G1	TCGA
TCGA-A6-2672-01B	G1	TCGA
TCGA-A6-2674-01A	G1	TCGA
TCGA-A6-2674-01B	G1	TCGA
TCGA-A6-2675-01A	G1	TCGA
TCGA-A6-2676-01A	G2	TCGA
TCGA-A6-2677-01A	G2	TCGA
TCGA-A6-2677-01B	G1	TCGA
TCGA-A6-2678-01A	G1	TCGA
TCGA-A6-2679-01A	G2	TCGA
TCGA-A6-2680-01A	G1	TCGA
TCGA-A6-2681-01A	G1	TCGA
TCGA-A6-2682-01A	G2	TCGA
TCGA-A6-2683-01A	G2	TCGA
TCGA-A6-2684-01A	G1	TCGA
TCGA-A6-2684-01C	G1	TCGA
TCGA-A6-2685-01A	G1	TCGA
TCGA-A6-2686-01A	G1	TCGA
TCGA-A6-3807-01A	G1	TCGA
TCGA-A6-3808-01A	G1	TCGA
TCGA-A6-3809-01A	G1	TCGA
TCGA-A6-3809-01B	G1	TCGA
TCGA-A6-3810-01A	G1	TCGA
TCGA-A6-3810-01B	G1	TCGA
TCGA-A6-4105-01A	G1	TCGA
TCGA-A6-4107-01A	G1	TCGA
TCGA-A6-5656-01A	G1	TCGA
TCGA-A6-5656-01B	G1	TCGA
TCGA-A6-5657-01A	G1	TCGA
TCGA-A6-5659-01A	G1	TCGA
TCGA-A6-5659-01B	G2	TCGA
TCGA-A6-5660-01A	G1	TCGA
TCGA-A6-5661-01A	G1	TCGA
TCGA-A6-5661-01B	G2	TCGA
TCGA-A6-5662-01A	G2	TCGA
TCGA-A6-5664-01A	G1	TCGA
TCGA-A6-5665-01A	G2	TCGA
TCGA-A6-5665-01B	G1	TCGA
TCGA-A6-5666-01A	G2	TCGA
TCGA-A6-5667-01A	G1	TCGA
TCGA-A6-6137-01A	G1	TCGA
TCGA-A6-6138-01A	G1	TCGA
TCGA-A6-6140-01A	G1	TCGA
TCGA-A6-6141-01A	G1	TCGA
TCGA-A6-6142-01A	G1	TCGA
TCGA-A6-6648-01A	G1	TCGA
TCGA-A6-6649-01A	G1	TCGA
TCGA-A6-6650-01A	G1	TCGA
TCGA-A6-6650-01B	G1	TCGA
TCGA-A6-6651-01A	G1	TCGA
TCGA-A6-6652-01A	G1	TCGA
TCGA-A6-6653-01A	G1	TCGA
TCGA-A6-6654-01A	G1	TCGA
TCGA-A6-6780-01A	G1	TCGA
TCGA-A6-6780-01B	G1	TCGA
TCGA-A6-6781-01A	G1	TCGA
TCGA-A6-6781-01B	G1	TCGA
TCGA-A6-6782-01A	G1	TCGA
TCGA-A6-A565-01A	G1	TCGA
TCGA-A6-A566-01A	G1	TCGA
TCGA-A6-A567-01A	G2	TCGA
TCGA-A6-A56B-01A	G1	TCGA
TCGA-A6-A5ZU-01A	G1	TCGA
TCGA-AA-3488-01A	G2	TCGA
TCGA-AA-3489-01A	G1	TCGA
TCGA-AA-3492-01A	G2	TCGA
TCGA-AA-3494-01A	G2	TCGA
TCGA-AA-3495-01A	G2	TCGA
TCGA-AA-3496-01A	G1	TCGA
TCGA-AA-3502-01A	G2	TCGA
TCGA-AA-3506-01A	G2	TCGA
TCGA-AA-3509-01A	G2	TCGA
TCGA-AA-3510-01A	G2	TCGA
TCGA-AA-3511-01A	G1	TCGA
TCGA-AA-3514-01A	G2	TCGA
TCGA-AA-3516-01A	G2	TCGA
TCGA-AA-3517-01A	G1	TCGA
TCGA-AA-3518-01A	G2	TCGA
TCGA-AA-3519-01A	G2	TCGA
TCGA-AA-3520-01A	G1	TCGA
TCGA-AA-3522-01A	G2	TCGA
TCGA-AA-3524-01A	G2	TCGA
TCGA-AA-3525-01A	G2	TCGA
TCGA-AA-3526-01A	G2	TCGA
TCGA-AA-3530-01A	G1	TCGA
TCGA-AA-3531-01A	G2	TCGA
TCGA-AA-3532-01A	G1	TCGA
TCGA-AA-3534-01A	G1	TCGA
TCGA-AA-3538-01A	G1	TCGA
TCGA-AA-3542-01A	G2	TCGA
TCGA-AA-3543-01A	G2	TCGA
TCGA-AA-3544-01A	G2	TCGA
TCGA-AA-3548-01A	G2	TCGA
TCGA-AA-3549-01A	G2	TCGA
TCGA-AA-3552-01A	G1	TCGA
TCGA-AA-3553-01A	G1	TCGA
TCGA-AA-3554-01A	G1	TCGA
TCGA-AA-3555-01A	G1	TCGA
TCGA-AA-3556-01A	G1	TCGA
TCGA-AA-3560-01A	G2	TCGA
TCGA-AA-3561-01A	G2	TCGA
TCGA-AA-3562-01A	G2	TCGA
TCGA-AA-3655-01A	G1	TCGA
TCGA-AA-3660-01A	G2	TCGA
TCGA-AA-3662-01A	G2	TCGA
TCGA-AA-3663-01A	G2	TCGA
TCGA-AA-3664-01A	G2	TCGA
TCGA-AA-3666-01A	G1	TCGA
TCGA-AA-3667-01A	G2	TCGA
TCGA-AA-3672-01A	G2	TCGA
TCGA-AA-3673-01A	G1	TCGA
TCGA-AA-3675-01A	G2	TCGA
TCGA-AA-3678-01A	G1	TCGA
TCGA-AA-3679-01A	G2	TCGA
TCGA-AA-3680-01A	G1	TCGA
TCGA-AA-3681-01A	G1	TCGA
TCGA-AA-3685-01A	G2	TCGA
TCGA-AA-3688-01A	G1	TCGA
TCGA-AA-3692-01A	G1	TCGA
TCGA-AA-3696-01A	G2	TCGA
TCGA-AA-3697-01A	G1	TCGA
TCGA-AA-3710-01A	G2	TCGA
TCGA-AA-3713-01A	G1	TCGA
TCGA-AA-3715-01A	G2	TCGA
TCGA-AA-3811-01A	G1	TCGA
TCGA-AA-3812-01A	G2	TCGA
TCGA-AA-3815-01A	G2	TCGA
TCGA-AA-3818-01A	G2	TCGA
TCGA-AA-3819-01A	G1	TCGA
TCGA-AA-3821-01A	G1	TCGA
TCGA-AA-3831-01A	G1	TCGA
TCGA-AA-3833-01A	G1	TCGA
TCGA-AA-3837-01A	G2	TCGA
TCGA-AA-3841-01A	G2	TCGA
TCGA-AA-3842-01A	G1	TCGA
TCGA-AA-3844-01A	G2	TCGA
TCGA-AA-3846-01A	G1	TCGA
TCGA-AA-3848-01A	G2	TCGA
TCGA-AA-3851-01A	G2	TCGA
TCGA-AA-3854-01A	G2	TCGA
TCGA-AA-3855-01A	G1	TCGA
TCGA-AA-3856-01A	G2	TCGA
TCGA-AA-3858-01A	G2	TCGA
TCGA-AA-3860-01A	G1	TCGA
TCGA-AA-3861-01A	G2	TCGA
TCGA-AA-3862-01A	G2	TCGA
TCGA-AA-3864-01A	G2	TCGA
TCGA-AA-3866-01A	G1	TCGA
TCGA-AA-3867-01A	G1	TCGA
TCGA-AA-3869-01A	G1	TCGA
TCGA-AA-3870-01A	G2	TCGA
TCGA-AA-3875-01A	G1	TCGA
TCGA-AA-3877-01A	G1	TCGA
TCGA-AA-3930-01A	G2	TCGA
TCGA-AA-3939-01A	G2	TCGA
TCGA-AA-3941-01A	G2	TCGA
TCGA-AA-3947-01A	G2	TCGA
TCGA-AA-3949-01A	G2	TCGA
TCGA-AA-3950-01A	G1	TCGA
TCGA-AA-3952-01A	G2	TCGA
TCGA-AA-3955-01A	G2	TCGA
TCGA-AA-3956-01A	G1	TCGA
TCGA-AA-3966-01A	G1	TCGA
TCGA-AA-3968-01A	G1	TCGA
TCGA-AA-3970-01A	G1	TCGA
TCGA-AA-3971-01A	G1	TCGA
TCGA-AA-3972-01A	G2	TCGA
TCGA-AA-3973-01A	G2	TCGA
TCGA-AA-3975-01A	G2	TCGA
TCGA-AA-3976-01A	G2	TCGA
TCGA-AA-3977-01A	G1	TCGA
TCGA-AA-3979-01A	G2	TCGA
TCGA-AA-3980-01A	G2	TCGA
TCGA-AA-3982-01A	G1	TCGA
TCGA-AA-3986-01A	G1	TCGA
TCGA-AA-3989-01A	G2	TCGA
TCGA-AA-3994-01A	G2	TCGA
TCGA-AA-A004-01A	G2	TCGA
TCGA-AA-A00A-01A	G1	TCGA
TCGA-AA-A00D-01A	G1	TCGA
TCGA-AA-A00E-01A	G2	TCGA
TCGA-AA-A00F-01A	G1	TCGA
TCGA-AA-A00J-01A	G1	TCGA
TCGA-AA-A00K-01A	G2	TCGA
TCGA-AA-A00L-01A	G2	TCGA
TCGA-AA-A00N-01A	G1	TCGA
TCGA-AA-A00O-01A	G1	TCGA
TCGA-AA-A00Q-01A	G2	TCGA
TCGA-AA-A00R-01A	G2	TCGA
TCGA-AA-A00U-01A	G2	TCGA
TCGA-AA-A00W-01A	G2	TCGA
TCGA-AA-A00Z-01A	G1	TCGA
TCGA-AA-A010-01A	G1	TCGA
TCGA-AA-A017-01A	G2	TCGA
TCGA-AA-A01C-01A	G2	TCGA
TCGA-AA-A01D-01A	G1	TCGA
TCGA-AA-A01F-01A	G2	TCGA
TCGA-AA-A01G-01A	G2	TCGA
TCGA-AA-A01I-01A	G2	TCGA
TCGA-AA-A01K-01A	G1	TCGA
TCGA-AA-A01P-01A	G1	TCGA
TCGA-AA-A01Q-01A	G2	TCGA
TCGA-AA-A01R-01A	G2	TCGA
TCGA-AA-A01S-01A	G2	TCGA
TCGA-AA-A01T-01A	G2	TCGA
TCGA-AA-A01V-01A	G2	TCGA
TCGA-AA-A01X-01A	G2	TCGA
TCGA-AA-A01Z-01A	G2	TCGA
TCGA-AA-A024-01A	G2	TCGA
TCGA-AA-A029-01A	G2	TCGA
TCGA-AA-A02E-01A	G2	TCGA
TCGA-AA-A02F-01A	G1	TCGA
TCGA-AA-A02H-01A	G2	TCGA
TCGA-AA-A02J-01A	G2	TCGA
TCGA-AA-A02K-01A	G2	TCGA
TCGA-AA-A02O-01A	G2	TCGA
TCGA-AA-A02R-01A	G1	TCGA
TCGA-AA-A02W-01A	G1	TCGA
TCGA-AA-A02Y-01A	G2	TCGA
TCGA-AA-A03F-01A	G2	TCGA
TCGA-AA-A03J-01A	G2	TCGA
TCGA-AD-5900-01A	G1	TCGA
TCGA-AD-6548-01A	G1	TCGA
TCGA-AD-6888-01A	G2	TCGA
TCGA-AD-6889-01A	G2	TCGA
TCGA-AD-6890-01A	G2	TCGA
TCGA-AD-6895-01A	G1	TCGA
TCGA-AD-6899-01A	G1	TCGA
TCGA-AD-6901-01A	G1	TCGA
TCGA-AD-6963-01A	G2	TCGA
TCGA-AD-6964-01A	G1	TCGA
TCGA-AD-6965-01A	G1	TCGA
TCGA-AD-A5EK-01A	G2	TCGA
TCGA-AF-2687-01A	G1	TCGA
TCGA-AF-2690-01A	G1	TCGA
TCGA-AF-2691-01A	G1	TCGA
TCGA-AF-2692-01A	G1	TCGA
TCGA-AF-2693-01A	G1	TCGA
TCGA-AF-3400-01A	G1	TCGA
TCGA-AF-3911-01A	G1	TCGA
TCGA-AF-3913-01A	G2	TCGA
TCGA-AF-4110-01A	G1	TCGA
TCGA-AF-5654-01A	G2	TCGA
TCGA-AF-6136-01A	G1	TCGA
TCGA-AF-6655-01A	G1	TCGA
TCGA-AF-6672-01A	G2	TCGA
TCGA-AF-A56K-01A	G1	TCGA
TCGA-AF-A56L-01A	G1	TCGA
TCGA-AF-A56N-01A	G1	TCGA
TCGA-AG-3574-01A	G2	TCGA
TCGA-AG-3575-01A	G2	TCGA
TCGA-AG-3578-01A	G1	TCGA
TCGA-AG-3580-01A	G2	TCGA
TCGA-AG-3581-01A	G2	TCGA
TCGA-AG-3582-01A	G1	TCGA
TCGA-AG-3583-01A	G2	TCGA
TCGA-AG-3584-01A	G1	TCGA
TCGA-AG-3586-01A	G2	TCGA
TCGA-AG-3587-01A	G1	TCGA
TCGA-AG-3591-01A	G2	TCGA
TCGA-AG-3592-01A	G1	TCGA
TCGA-AG-3593-01A	G1	TCGA
TCGA-AG-3594-01A	G2	TCGA
TCGA-AG-3598-01A	G2	TCGA
TCGA-AG-3599-01A	G2	TCGA
TCGA-AG-3600-01A	G2	TCGA
TCGA-AG-3605-01A	G2	TCGA
TCGA-AG-3608-01A	G2	TCGA
TCGA-AG-3609-01A	G2	TCGA
TCGA-AG-3611-01A	G2	TCGA
TCGA-AG-3612-01A	G2	TCGA
TCGA-AG-3725-01A	G2	TCGA
TCGA-AG-3726-01A	G2	TCGA
TCGA-AG-3727-01A	G2	TCGA
TCGA-AG-3728-01A	G2	TCGA
TCGA-AG-3731-01A	G1	TCGA
TCGA-AG-3732-01A	G1	TCGA
TCGA-AG-3742-01A	G1	TCGA
TCGA-AG-3878-01A	G2	TCGA
TCGA-AG-3881-01A	G2	TCGA
TCGA-AG-3882-01A	G2	TCGA
TCGA-AG-3883-01A	G2	TCGA
TCGA-AG-3885-01A	G2	TCGA
TCGA-AG-3887-01A	G2	TCGA
TCGA-AG-3890-01A	G1	TCGA
TCGA-AG-3892-01A	G2	TCGA
TCGA-AG-3893-01A	G1	TCGA
TCGA-AG-3894-01A	G2	TCGA
TCGA-AG-3896-01A	G2	TCGA
TCGA-AG-3898-01A	G2	TCGA
TCGA-AG-3901-01A	G1	TCGA
TCGA-AG-3902-01A	G1	TCGA
TCGA-AG-3909-01A	G2	TCGA
TCGA-AG-3999-01A	G2	TCGA
TCGA-AG-4001-01A	G1	TCGA
TCGA-AG-4005-01A	G2	TCGA
TCGA-AG-4007-01A	G2	TCGA
TCGA-AG-4008-01A	G1	TCGA
TCGA-AG-4021-01A	G1	TCGA
TCGA-AG-4022-01A	G1	TCGA
TCGA-AG-A002-01A	G1	TCGA
TCGA-AG-A008-01A	G2	TCGA
TCGA-AG-A00C-01A	G2	TCGA
TCGA-AG-A00H-01A	G2	TCGA
TCGA-AG-A00Y-01A	G2	TCGA
TCGA-AG-A011-01A	G2	TCGA
TCGA-AG-A014-01A	G2	TCGA
TCGA-AG-A015-01A	G2	TCGA
TCGA-AG-A016-01A	G2	TCGA
TCGA-AG-A01J-01A	G2	TCGA
TCGA-AG-A01N-01A	G2	TCGA
TCGA-AG-A020-01A	G2	TCGA
TCGA-AG-A023-01A	G1	TCGA
TCGA-AG-A025-01A	G2	TCGA
TCGA-AG-A026-01A	G2	TCGA
TCGA-AG-A02G-01A	G2	TCGA
TCGA-AG-A02N-01A	G2	TCGA
TCGA-AG-A02X-01A	G2	TCGA
TCGA-AG-A032-01A	G2	TCGA
TCGA-AG-A036-01A	G1	TCGA
TCGA-AH-6544-01A	G2	TCGA
TCGA-AH-6547-01A	G1	TCGA
TCGA-AH-6549-01A	G1	TCGA
TCGA-AH-6643-01A	G1	TCGA
TCGA-AH-6644-01A	G1	TCGA
TCGA-AH-6897-01A	G2	TCGA
TCGA-AH-6903-01A	G2	TCGA
TCGA-AM-5820-01A	G2	TCGA
TCGA-AM-5821-01A	G1	TCGA
TCGA-AU-3779-01A	G1	TCGA
TCGA-AU-6004-01A	G1	TCGA
TCGA-AY-4070-01A	G1	TCGA
TCGA-AY-4071-01A	G1	TCGA
TCGA-AY-5543-01A	G2	TCGA
TCGA-AY-6196-01A	G1	TCGA
TCGA-AY-6197-01A	G1	TCGA
TCGA-AY-6386-01A	G1	TCGA
TCGA-AY-A54L-01A	G2	TCGA
TCGA-AY-A69D-01A	G1	TCGA
TCGA-AY-A71X-01A	G2	TCGA
TCGA-AY-A8YK-01A	G1	TCGA
TCGA-AZ-4308-01A	G2	TCGA
TCGA-AZ-4313-01A	G2	TCGA
TCGA-AZ-4315-01A	G2	TCGA
TCGA-AZ-4323-01A	G1	TCGA
TCGA-AZ-4614-01A	G2	TCGA
TCGA-AZ-4615-01A	G1	TCGA
TCGA-AZ-4616-01A	G2	TCGA
TCGA-AZ-4682-01B	G2	TCGA
TCGA-AZ-4684-01A	G2	TCGA
TCGA-AZ-5403-01A	G1	TCGA
TCGA-AZ-5407-01A	G2	TCGA
TCGA-AZ-6598-01A	G2	TCGA
TCGA-AZ-6599-01A	G2	TCGA
TCGA-AZ-6600-01A	G1	TCGA
TCGA-AZ-6601-01A	G1	TCGA
TCGA-AZ-6603-01A	G1	TCGA
TCGA-AZ-6605-01A	G1	TCGA
TCGA-AZ-6606-01A	G2	TCGA
TCGA-AZ-6607-01A	G1	TCGA
TCGA-AZ-6608-01A	G2	TCGA
TCGA-BM-6198-01A	G1	TCGA
TCGA-CA-5254-01A	G1	TCGA
TCGA-CA-5255-01A	G2	TCGA
TCGA-CA-5256-01A	G2	TCGA
TCGA-CA-5796-01A	G1	TCGA
TCGA-CA-5797-01A	G1	TCGA
TCGA-CA-6715-01A	G2	TCGA
TCGA-CA-6716-01A	G1	TCGA
TCGA-CA-6717-01A	G1	TCGA
TCGA-CA-6718-01A	G1	TCGA
TCGA-CA-6719-01A	G1	TCGA
TCGA-CI-6619-01B	G1	TCGA
TCGA-CI-6620-01A	G1	TCGA
TCGA-CI-6621-01A	G1	TCGA
TCGA-CI-6622-01A	G2	TCGA
TCGA-CI-6623-01B	G2	TCGA
TCGA-CI-6624-01C	G1	TCGA
TCGA-CK-4947-01B	G1	TCGA
TCGA-CK-4948-01B	G1	TCGA
TCGA-CK-4950-01A	G1	TCGA
TCGA-CK-4951-01A	G1	TCGA
TCGA-CK-4952-01A	G2	TCGA
TCGA-CK-5912-01A	G1	TCGA
TCGA-CK-5913-01A	G1	TCGA
TCGA-CK-5914-01A	G1	TCGA
TCGA-CK-5916-01A	G1	TCGA
TCGA-CK-6747-01A	G1	TCGA
TCGA-CK-6748-01A	G1	TCGA
TCGA-CK-6751-01A	G1	TCGA
TCGA-CL-4957-01A	G1	TCGA
TCGA-CL-5917-01A	G1	TCGA
TCGA-CL-5918-01A	G2	TCGA
TCGA-CM-4743-01A	G2	TCGA
TCGA-CM-4744-01A	G2	TCGA
TCGA-CM-4746-01A	G2	TCGA
TCGA-CM-4747-01A	G2	TCGA
TCGA-CM-4748-01A	G1	TCGA
TCGA-CM-4750-01A	G2	TCGA
TCGA-CM-4751-01A	G1	TCGA
TCGA-CM-4752-01A	G2	TCGA
TCGA-CM-5341-01A	G2	TCGA
TCGA-CM-5344-01A	G1	TCGA
TCGA-CM-5348-01A	G1	TCGA
TCGA-CM-5349-01A	G1	TCGA
TCGA-CM-5860-01A	G1	TCGA
TCGA-CM-5861-01A	G2	TCGA
TCGA-CM-5862-01A	G2	TCGA
TCGA-CM-5863-01A	G1	TCGA
TCGA-CM-5864-01A	G2	TCGA
TCGA-CM-5868-01A	G1	TCGA
TCGA-CM-6161-01A	G1	TCGA
TCGA-CM-6162-01A	G1	TCGA
TCGA-CM-6163-01A	G1	TCGA
TCGA-CM-6164-01A	G1	TCGA
TCGA-CM-6165-01A	G1	TCGA
TCGA-CM-6166-01A	G2	TCGA
TCGA-CM-6167-01A	G1	TCGA
TCGA-CM-6168-01A	G1	TCGA
TCGA-CM-6169-01A	G1	TCGA
TCGA-CM-6170-01A	G1	TCGA
TCGA-CM-6171-01A	G1	TCGA
TCGA-CM-6172-01A	G1	TCGA
TCGA-CM-6674-01A	G1	TCGA
TCGA-CM-6675-01A	G1	TCGA
TCGA-CM-6676-01A	G1	TCGA
TCGA-CM-6677-01A	G1	TCGA
TCGA-CM-6678-01A	G2	TCGA
TCGA-CM-6679-01A	G1	TCGA
TCGA-CM-6680-01A	G1	TCGA
TCGA-D5-5537-01A	G1	TCGA
TCGA-D5-5538-01A	G1	TCGA
TCGA-D5-5539-01A	G1	TCGA
TCGA-D5-5540-01A	G2	TCGA
TCGA-D5-5541-01A	G1	TCGA
TCGA-D5-6529-01A	G1	TCGA
TCGA-D5-6530-01A	G2	TCGA
TCGA-D5-6531-01A	G2	TCGA
TCGA-D5-6532-01A	G2	TCGA
TCGA-D5-6533-01A	G1	TCGA
TCGA-D5-6534-01A	G1	TCGA
TCGA-D5-6535-01A	G1	TCGA
TCGA-D5-6536-01A	G2	TCGA
TCGA-D5-6537-01A	G2	TCGA
TCGA-D5-6538-01A	G2	TCGA
TCGA-D5-6539-01A	G1	TCGA
TCGA-D5-6540-01A	G1	TCGA
TCGA-D5-6541-01A	G1	TCGA
TCGA-D5-6898-01A	G1	TCGA
TCGA-D5-6920-01A	G1	TCGA
TCGA-D5-6922-01A	G1	TCGA
TCGA-D5-6923-01A	G1	TCGA
TCGA-D5-6924-01A	G1	TCGA
TCGA-D5-6926-01A	G1	TCGA
TCGA-D5-6927-01A	G1	TCGA
TCGA-D5-6928-01A	G1	TCGA
TCGA-D5-6929-01A	G1	TCGA
TCGA-D5-6930-01A	G1	TCGA
TCGA-D5-6931-01A	G1	TCGA
TCGA-D5-6932-01A	G1	TCGA
TCGA-D5-7000-01A	G1	TCGA
TCGA-DC-4745-01A	G2	TCGA
TCGA-DC-4749-01A	G2	TCGA
TCGA-DC-5337-01A	G2	TCGA
TCGA-DC-5869-01A	G1	TCGA
TCGA-DC-6154-01A	G1	TCGA
TCGA-DC-6155-01A	G2	TCGA
TCGA-DC-6156-01A	G1	TCGA
TCGA-DC-6157-01A	G1	TCGA
TCGA-DC-6158-01A	G1	TCGA
TCGA-DC-6160-01A	G1	TCGA
TCGA-DC-6681-01A	G1	TCGA
TCGA-DC-6682-01A	G2	TCGA
TCGA-DC-6683-01A	G1	TCGA
TCGA-DM-A0X9-01A	G2	TCGA
TCGA-DM-A0XD-01A	G2	TCGA
TCGA-DM-A0XF-01A	G2	TCGA
TCGA-DM-A1D0-01A	G2	TCGA
TCGA-DM-A1D4-01A	G2	TCGA
TCGA-DM-A1D6-01A	G2	TCGA
TCGA-DM-A1D7-01A	G2	TCGA
TCGA-DM-A1D8-01A	G2	TCGA
TCGA-DM-A1D9-01A	G2	TCGA
TCGA-DM-A1DA-01A	G2	TCGA
TCGA-DM-A1DB-01A	G2	TCGA
TCGA-DM-A1HA-01A	G2	TCGA
TCGA-DM-A1HB-01A	G2	TCGA
TCGA-DM-A280-01A	G2	TCGA
TCGA-DM-A282-01A	G2	TCGA
TCGA-DM-A285-01A	G1	TCGA
TCGA-DM-A288-01A	G2	TCGA
TCGA-DM-A28A-01A	G1	TCGA
TCGA-DM-A28C-01A	G2	TCGA
TCGA-DM-A28E-01A	G2	TCGA
TCGA-DM-A28F-01A	G2	TCGA
TCGA-DM-A28G-01A	G2	TCGA
TCGA-DM-A28H-01A	G2	TCGA
TCGA-DM-A28K-01A	G2	TCGA
TCGA-DM-A28M-01A	G2	TCGA
TCGA-DT-5265-01A	G1	TCGA
TCGA-DY-A0XA-01A	G2	TCGA
TCGA-DY-A1DC-01A	G2	TCGA
TCGA-DY-A1DD-01A	G2	TCGA
TCGA-DY-A1DE-01A	G2	TCGA
TCGA-DY-A1DF-01A	G2	TCGA
TCGA-DY-A1DG-01A	G2	TCGA
TCGA-DY-A1H8-01A	G2	TCGA
TCGA-EF-5830-01A	G2	TCGA
TCGA-EF-5831-01A	G1	TCGA
TCGA-EI-6506-01A	G1	TCGA
TCGA-EI-6507-01A	G1	TCGA
TCGA-EI-6508-01A	G1	TCGA
TCGA-EI-6509-01A	G2	TCGA
TCGA-EI-6510-01A	G2	TCGA
TCGA-EI-6511-01A	G1	TCGA
TCGA-EI-6512-01A	G1	TCGA
TCGA-EI-6513-01A	G1	TCGA
TCGA-EI-6514-01A	G1	TCGA
TCGA-EI-6881-01A	G1	TCGA
TCGA-EI-6882-01A	G1	TCGA
TCGA-EI-6883-01A	G2	TCGA
TCGA-EI-6884-01A	G1	TCGA
TCGA-EI-6885-01A	G1	TCGA
TCGA-EI-6917-01A	G1	TCGA
TCGA-EI-7002-01A	G1	TCGA
TCGA-EI-7004-01A	G1	TCGA
TCGA-F4-6459-01A	G1	TCGA
TCGA-F4-6460-01A	G1	TCGA
TCGA-F4-6461-01A	G1	TCGA
TCGA-F4-6463-01A	G1	TCGA
TCGA-F4-6569-01A	G1	TCGA
TCGA-F4-6570-01A	G1	TCGA
TCGA-F4-6703-01A	G1	TCGA
TCGA-F4-6704-01A	G1	TCGA
TCGA-F4-6805-01A	G1	TCGA
TCGA-F4-6806-01A	G1	TCGA
TCGA-F4-6807-01A	G1	TCGA
TCGA-F4-6808-01A	G2	TCGA
TCGA-F4-6809-01A	G1	TCGA
TCGA-F4-6854-01A	G1	TCGA
TCGA-F4-6855-01A	G1	TCGA
TCGA-F4-6856-01A	G2	TCGA
TCGA-F5-6464-01A	G1	TCGA
TCGA-F5-6465-01A	G1	TCGA
TCGA-F5-6571-01A	G1	TCGA
TCGA-F5-6702-01A	G1	TCGA
TCGA-F5-6811-01A	G1	TCGA
TCGA-F5-6812-01A	G1	TCGA
TCGA-F5-6813-01A	G2	TCGA
TCGA-F5-6814-01A	G1	TCGA
TCGA-F5-6861-01A	G1	TCGA
TCGA-F5-6863-01A	G2	TCGA
TCGA-F5-6864-01A	G1	TCGA
TCGA-G4-6293-01A	G1	TCGA
TCGA-G4-6294-01A	G2	TCGA
TCGA-G4-6295-01A	G2	TCGA
TCGA-G4-6297-01A	G1	TCGA
TCGA-G4-6298-01A	G2	TCGA
TCGA-G4-6299-01A	G1	TCGA
TCGA-G4-6302-01A	G1	TCGA
TCGA-G4-6303-01A	G1	TCGA
TCGA-G4-6304-01A	G2	TCGA
TCGA-G4-6306-01A	G2	TCGA
TCGA-G4-6307-01A	G2	TCGA
TCGA-G4-6309-01A	G2	TCGA
TCGA-G4-6310-01A	G2	TCGA
TCGA-G4-6311-01A	G1	TCGA
TCGA-G4-6314-01A	G1	TCGA
TCGA-G4-6315-01A	G1	TCGA
TCGA-G4-6317-01A	G2	TCGA
TCGA-G4-6317-02A	G2	TCGA
TCGA-G4-6320-01A	G2	TCGA
TCGA-G4-6321-01A	G2	TCGA
TCGA-G4-6322-01A	G1	TCGA
TCGA-G4-6323-01A	G1	TCGA
TCGA-G4-6586-01A	G2	TCGA
TCGA-G4-6588-01A	G1	TCGA
TCGA-G4-6625-01A	G1	TCGA
TCGA-G4-6626-01A	G2	TCGA
TCGA-G4-6627-01A	G1	TCGA
TCGA-G4-6628-01A	G1	TCGA
TCGA-G5-6233-01A	G2	TCGA
TCGA-G5-6235-01A	G2	TCGA
TCGA-G5-6572-01A	G1	TCGA
TCGA-G5-6572-02A	G2	TCGA
TCGA-G5-6641-01A	G2	TCGA
TCGA-NH-A50T-01A	G2	TCGA
TCGA-NH-A50U-01A	G2	TCGA
TCGA-NH-A50V-01A	G1	TCGA
TCGA-NH-A5IV-01A	G1	TCGA
TCGA-NH-A6GA-01A	G1	TCGA
TCGA-NH-A6GB-01A	G1	TCGA
TCGA-NH-A6GC-01A	G1	TCGA
TCGA-NH-A8F7-01A	G2	TCGA
TCGA-NH-A8F7-06A	G2	TCGA
TCGA-NH-A8F8-01A	G1	TCGA
TCGA-QG-A5YV-01A	G2	TCGA
TCGA-QG-A5YW-01A	G1	TCGA
TCGA-QG-A5YX-01A	G2	TCGA
TCGA-QG-A5Z1-01A	G1	TCGA
TCGA-QG-A5Z2-01A	G1	TCGA
TCGA-QL-A97D-01A	G2	TCGA
TCGA-RU-A8FL-01A	G2	TCGA
TCGA-SS-A7HO-01A	G1	TCGA
TCGA-T9-A92H-01A	G2	TCGA
TCGA-WS-AB45-01A	G1	TCGA
GSM2325238	G2	GSE87211
GSM2325239	G1	GSE87211
GSM2325240	G2	GSE87211
GSM2325241	G2	GSE87211
GSM2325242	G2	GSE87211
GSM2325243	G2	GSE87211
GSM2325244	G1	GSE87211
GSM2325245	G1	GSE87211
GSM2325246	G2	GSE87211
GSM2325247	G2	GSE87211
GSM2325249	G2	GSE87211
GSM2325250	G1	GSE87211
GSM2325251	G2	GSE87211
GSM2325252	G1	GSE87211
GSM2325253	G1	GSE87211
GSM2325254	G2	GSE87211
GSM2325255	G2	GSE87211
GSM2325256	G2	GSE87211
GSM2325257	G2	GSE87211
GSM2325258	G2	GSE87211
GSM2325259	G1	GSE87211
GSM2325260	G2	GSE87211
GSM2325261	G2	GSE87211
GSM2325262	G2	GSE87211
GSM2325263	G2	GSE87211
GSM2325264	G1	GSE87211
GSM2325265	G1	GSE87211
GSM2325266	G2	GSE87211
GSM2325267	G2	GSE87211
GSM2325268	G1	GSE87211
GSM2325269	G2	GSE87211
GSM2325270	G1	GSE87211
GSM2325271	G2	GSE87211
GSM2325272	G2	GSE87211
GSM2325273	G2	GSE87211
GSM2325274	G2	GSE87211
GSM2325275	G2	GSE87211
GSM2325276	G2	GSE87211
GSM2325277	G2	GSE87211
GSM2325278	G2	GSE87211
GSM2325279	G1	GSE87211
GSM2325280	G2	GSE87211
GSM2325281	G1	GSE87211
GSM2325282	G1	GSE87211
GSM2325287	G2	GSE87211
GSM2325288	G1	GSE87211
GSM2325289	G2	GSE87211
GSM2325290	G1	GSE87211
GSM2325291	G2	GSE87211
GSM2325292	G1	GSE87211
GSM2325293	G1	GSE87211
GSM2325294	G1	GSE87211
GSM2325295	G2	GSE87211
GSM2325296	G2	GSE87211
GSM2325297	G1	GSE87211
GSM2325298	G1	GSE87211
GSM2325299	G1	GSE87211
GSM2325300	G2	GSE87211
GSM2325301	G2	GSE87211
GSM2325302	G2	GSE87211
GSM2325303	G1	GSE87211
GSM2325304	G2	GSE87211
GSM2325305	G2	GSE87211
GSM2325306	G1	GSE87211
GSM2325307	G2	GSE87211
GSM2325308	G2	GSE87211
GSM2325309	G2	GSE87211
GSM2325310	G1	GSE87211
GSM2325311	G1	GSE87211
GSM2325312	G1	GSE87211
GSM2325313	G1	GSE87211
GSM2325314	G2	GSE87211
GSM2325315	G2	GSE87211
GSM2325316	G1	GSE87211
GSM2325317	G1	GSE87211
GSM2325318	G2	GSE87211
GSM2325319	G1	GSE87211
GSM2325320	G1	GSE87211
GSM2325321	G2	GSE87211
GSM2325322	G1	GSE87211
GSM2325323	G2	GSE87211
GSM2325324	G2	GSE87211
GSM2325325	G2	GSE87211
GSM2325326	G1	GSE87211
GSM2325327	G2	GSE87211
GSM2325328	G1	GSE87211
GSM2325329	G2	GSE87211
GSM2325330	G2	GSE87211
GSM2325331	G1	GSE87211
GSM2325332	G1	GSE87211
GSM2325333	G1	GSE87211
GSM2325334	G2	GSE87211
GSM2325335	G2	GSE87211
GSM2325336	G1	GSE87211
GSM2325337	G2	GSE87211
GSM2325338	G1	GSE87211
GSM2325339	G2	GSE87211
GSM2325340	G1	GSE87211
GSM2325341	G2	GSE87211
GSM2325342	G1	GSE87211
GSM2325343	G2	GSE87211
GSM2325344	G2	GSE87211
GSM2325345	G2	GSE87211
GSM2325346	G2	GSE87211
GSM2325347	G1	GSE87211
GSM2325348	G2	GSE87211
GSM2325349	G2	GSE87211
GSM2325350	G1	GSE87211
GSM2325351	G1	GSE87211
GSM2325352	G2	GSE87211
GSM2325353	G1	GSE87211
GSM2325354	G1	GSE87211
GSM2325355	G1	GSE87211
GSM2325356	G1	GSE87211
GSM2325357	G1	GSE87211
GSM2325358	G2	GSE87211
GSM2325359	G2	GSE87211
GSM2325360	G2	GSE87211
GSM2325361	G2	GSE87211
GSM2325362	G2	GSE87211
GSM2325363	G1	GSE87211
GSM2325364	G2	GSE87211
GSM2325365	G2	GSE87211
GSM2325366	G1	GSE87211
GSM2325367	G1	GSE87211
GSM2325368	G1	GSE87211
GSM2325369	G1	GSE87211
GSM2325370	G1	GSE87211
GSM2325371	G2	GSE87211
GSM2325372	G1	GSE87211
GSM2325373	G2	GSE87211
GSM2325374	G2	GSE87211
GSM2325375	G1	GSE87211
GSM2325376	G2	GSE87211
GSM2325377	G2	GSE87211
GSM2325378	G1	GSE87211
GSM2325379	G1	GSE87211
GSM2325380	G1	GSE87211
GSM2325381	G2	GSE87211
GSM2325382	G1	GSE87211
GSM2325383	G2	GSE87211
GSM2325384	G1	GSE87211
GSM2325385	G2	GSE87211
GSM2325386	G1	GSE87211
GSM2325387	G2	GSE87211
GSM2325388	G1	GSE87211
GSM2325389	G1	GSE87211
GSM2325390	G2	GSE87211
GSM2325391	G1	GSE87211
GSM2325392	G2	GSE87211
GSM2325393	G1	GSE87211
GSM2325394	G1	GSE87211
GSM2325395	G2	GSE87211
GSM2325396	G1	GSE87211
GSM2325397	G2	GSE87211
GSM2325398	G1	GSE87211
GSM2325399	G1	GSE87211
GSM2325400	G2	GSE87211
GSM2325401	G2	GSE87211
GSM2325402	G2	GSE87211
GSM2325403	G1	GSE87211
GSM2325404	G2	GSE87211
GSM2325405	G2	GSE87211
GSM2325406	G2	GSE87211
GSM2325409	G1	GSE87211
GSM2325410	G1	GSE87211
GSM2325411	G2	GSE87211
GSM2325412	G2	GSE87211
GSM2325413	G2	GSE87211
GSM2325414	G2	GSE87211
GSM2325415	G2	GSE87211
GSM2325416	G1	GSE87211
GSM2325417	G2	GSE87211
GSM2325418	G2	GSE87211
GSM2325419	G1	GSE87211
GSM2325420	G1	GSE87211
GSM2325421	G2	GSE87211
GSM2325422	G1	GSE87211
GSM2325423	G1	GSE87211
GSM2325424	G2	GSE87211
GSM2325425	G2	GSE87211
GSM2325426	G2	GSE87211
GSM2325427	G2	GSE87211
GSM2325428	G2	GSE87211
GSM2325429	G2	GSE87211
GSM2325430	G2	GSE87211
GSM2325431	G2	GSE87211
GSM2325432	G2	GSE87211
GSM2325433	G2	GSE87211
GSM2325434	G1	GSE87211
GSM2325435	G1	GSE87211
GSM2325436	G1	GSE87211
GSM2325437	G1	GSE87211
GSM2325438	G1	GSE87211
GSM2325439	G1	GSE87211
GSM2325440	G2	GSE87211
GSM734111	G2	GSE29623
GSM734112	G2	GSE29623
GSM734113	G1	GSE29623
GSM734114	G2	GSE29623
GSM734115	G1	GSE29623
GSM734116	G1	GSE29623
GSM734117	G1	GSE29623
GSM734118	G2	GSE29623
GSM734119	G2	GSE29623
GSM734120	G1	GSE29623
GSM734121	G1	GSE29623
GSM734122	G1	GSE29623
GSM734123	G2	GSE29623
GSM734124	G2	GSE29623
GSM734125	G2	GSE29623
GSM734126	G1	GSE29623
GSM734127	G2	GSE29623
GSM734128	G2	GSE29623
GSM734129	G2	GSE29623
GSM734130	G2	GSE29623
GSM734131	G2	GSE29623
GSM734132	G2	GSE29623
GSM734133	G1	GSE29623
GSM734134	G2	GSE29623
GSM734135	G2	GSE29623
GSM734136	G2	GSE29623
GSM734137	G2	GSE29623
GSM734138	G1	GSE29623
GSM734139	G2	GSE29623
GSM734140	G2	GSE29623
GSM734141	G2	GSE29623
GSM734142	G2	GSE29623
GSM734143	G2	GSE29623
GSM734144	G2	GSE29623
GSM734145	G1	GSE29623
GSM734146	G2	GSE29623
GSM734147	G1	GSE29623
GSM734148	G1	GSE29623
GSM734149	G1	GSE29623
GSM734150	G1	GSE29623
GSM734151	G1	GSE29623
GSM734152	G2	GSE29623
GSM734153	G1	GSE29623
GSM734154	G1	GSE29623
GSM734155	G1	GSE29623
GSM734156	G1	GSE29623
GSM734157	G1	GSE29623
GSM734158	G1	GSE29623
GSM734159	G1	GSE29623
GSM734160	G1	GSE29623
GSM734161	G1	GSE29623
GSM734162	G1	GSE29623
GSM734163	G1	GSE29623
GSM734164	G1	GSE29623
GSM734165	G2	GSE29623
GSM734166	G2	GSE29623
GSM734167	G1	GSE29623
GSM734168	G1	GSE29623
GSM734169	G1	GSE29623
GSM734170	G2	GSE29623
GSM734171	G1	GSE29623
GSM734172	G1	GSE29623
GSM734173	G2	GSE29623
GSM734174	G1	GSE29623
GSM734175	G2	GSE29623
GSM437270	G1	GSE17537
GSM437271	G2	GSE17537
GSM437272	G1	GSE17537
GSM437273	G1	GSE17537
GSM437274	G1	GSE17537
GSM437275	G1	GSE17537
GSM437276	G2	GSE17537
GSM437277	G1	GSE17537
GSM437278	G1	GSE17537
GSM437279	G1	GSE17537
GSM437280	G1	GSE17537
GSM437281	G1	GSE17537
GSM437282	G1	GSE17537
GSM437283	G1	GSE17537
GSM437284	G1	GSE17537
GSM437285	G1	GSE17537
GSM437286	G2	GSE17537
GSM437287	G1	GSE17537
GSM437288	G1	GSE17537
GSM437289	G1	GSE17537
GSM437290	G1	GSE17537
GSM437291	G1	GSE17537
GSM437292	G1	GSE17537
GSM437293	G2	GSE17537
GSM437294	G1	GSE17537
GSM437295	G1	GSE17537
GSM437296	G1	GSE17537
GSM437297	G1	GSE17537
GSM437298	G1	GSE17537
GSM437299	G1	GSE17537
GSM437300	G2	GSE17537
GSM437301	G1	GSE17537
GSM437302	G1	GSE17537
GSM437303	G1	GSE17537
GSM437304	G2	GSE17537
GSM437305	G2	GSE17537
GSM437306	G2	GSE17537
GSM437307	G2	GSE17537
GSM437308	G2	GSE17537
GSM437309	G1	GSE17537
GSM437310	G1	GSE17537
GSM437311	G1	GSE17537
GSM437312	G1	GSE17537
GSM437313	G1	GSE17537
GSM437314	G1	GSE17537
GSM437315	G2	GSE17537
GSM437316	G1	GSE17537
GSM437317	G2	GSE17537
GSM437318	G2	GSE17537
GSM437319	G2	GSE17537
GSM437320	G2	GSE17537
GSM437321	G1	GSE17537
GSM437322	G2	GSE17537
GSM437323	G1	GSE17537
GSM437324	G1	GSE17537
