# Supplementary material for: Molecular Subclassification Based on Crosstalk Analysis Improves Prediction of Prognosis in Colorectal Cancer
Source: Front Genet. 2021 Nov 4;12:689676. doi: 10.3389/fgene.2021.689676 (PMC8600263; doi:10.3389/fgene.2021.689676)
Supplement: Supplementary file 13 [file Table7.XLSX]

## Sheet: Table S3. G2_vs_G1.deseq
Table S7. The differentially expressed genes between G2 and G1 subgroup.
Gene	baseMean	log2FoldChange	P-value	P-adjust
A1BG	3.09473	-0.572214	7.55e-08	2.21e-07
A1BG-AS1	14.1582	-0.703404	5.66e-17	3.35e-16
A1CF	829.291	-0.101124	0.26081	0.338611
A2M	9024.77	-1.03994	3.68e-53	2.62e-51
A2M-AS1	15.2997	-0.735315	1.1e-16	6.42e-16
A2ML1	8.8949	-0.356296	0.0669675	0.0984425
A2MP1	3.15622	-1.59878	3.12e-17	1.88e-16
A3GALT2	0.686861	-0.114818	0.546272	0.640693
A4GALT	323.673	-0.632109	3.72e-13	1.68e-12
A4GNT	0.837508	-1.63575	1.38e-13	6.44e-13
AA06	0.0394466	0.440685	0.780086	NA
AAAS	1660.26	0.399832	2e-29	2.72e-28
AACS	1890.81	0.350433	2.53e-16	1.44e-15
AACSP1	1.72324	-0.187113	0.439542	0.533281
AADAC	22.1591	0.0515271	0.746147	0.817795
AADACL2	0.606427	-1.26298	0.000149139	0.00031521
AADACL3	0.44928	-0.0640095	0.91167	0.936632
AADACL4	0.222381	-0.0401704	0.926575	0.947739
AADACP1	70.1707	0.0742016	0.536125	0.630596
AADAT	273.852	0.143677	0.0498331	0.0749372
AAED1	264.138	-0.23709	1.18e-05	2.81e-05
AAGAB	1952.26	0.0877807	0.0283079	0.0443813
AAK1	1117.33	-0.62011	2.24e-17	1.36e-16
AAMDC	377.985	0.375812	7.41e-15	3.79e-14
AAMP	5404.33	0.375239	1.38e-23	1.29e-22
AANAT	7.69855	-0.319529	0.00744578	0.0127138
AAR2	2159.49	0.154744	0.000622007	0.00122226
AARD	5.07654	-0.930441	6.22e-15	3.2e-14
AARS	5760.12	0.171064	1.79e-05	4.18e-05
AARS2	824.151	0.178471	0.000115416	0.000246977
AARSD1	146.633	0.13838	0.0101578	0.0170116
AASDH	332.435	-0.106346	0.0096631	0.0162378
AASDHPPT	1072.44	-0.164117	0.000142043	0.000300706
AASS	99.3223	-0.837614	9.04e-21	6.88e-20
AATBC	65.5698	0.0617268	0.542229	0.636654
AATF	2645.38	0.199566	5.17e-07	1.41e-06
AATK	415.875	0.410413	0.000555851	0.0011004
AATK-AS1	0.473282	-0.00677284	0.983536	0.988483
ABALON	45.7764	-0.24509	0.000563951	0.00111549
ABAT	1004.82	-0.156538	0.111022	0.156652
ABCA1	885.586	-1.23073	1.03e-58	1.08e-56
ABCA10	37.6808	-0.818591	2.32e-13	1.06e-12
ABCA11P	42.9292	-0.0816304	0.317216	0.402062
ABCA12	77.7589	0.395077	0.0457957	0.0693342
ABCA13	57.1304	-0.505997	0.00018608	0.000388861
ABCA17P	17.1944	0.0290595	0.857864	0.897606
ABCA2	2898.1	0.329924	3e-06	7.59e-06
ABCA3	402.823	-0.284415	0.0302604	0.0471886
ABCA4	15.7853	-0.183974	0.205243	0.273564
ABCA5	578.211	-0.54849	2.22e-11	8.71e-11
ABCA6	44.6755	-2.27363	2.91e-89	4.86e-86
ABCA7	827.145	0.322472	1.2e-05	2.87e-05
ABCA8	65.4058	-1.76774	1.6e-36	3.51e-35
ABCA9	31.584	-1.92668	5.16e-57	4.82e-55
ABCA9-AS1	8.41388	-0.0138541	0.948814	0.963567
ABCB1	1335.35	-0.15919	0.192608	0.258359
ABCB10	989.607	-0.0854223	0.0300098	0.0468297
ABCB11	5.59166	-0.590435	0.000517792	0.00102915
ABCB4	51.2538	-0.506524	1.38e-08	4.32e-08
ABCB5	4.27616	-2.44501	1.71e-31	2.68e-30
ABCB6	180.618	0.467277	1.19e-13	5.59e-13
ABCB7	945.224	0.202696	1.42e-07	4.06e-07
ABCB8	1595.44	0.477005	2.4e-24	2.36e-23
ABCB9	243.595	0.444334	2.32e-13	1.06e-12
ABCC1	3029.92	-0.125149	0.00622321	0.0107353
ABCC10	1430.96	0.197548	2.48e-05	5.7e-05
ABCC11	12.9616	-0.118262	0.209813	0.278813
ABCC12	0.358916	0.254032	0.561959	0.655727
ABCC13	29.1967	0.146061	0.268412	0.347246
ABCC2	258.853	0.020889	0.889572	0.92081
ABCC3	5333.99	0.262882	2.15e-05	4.97e-05
ABCC4	950.253	-0.27595	0.000177054	0.000370829
ABCC5	1052.89	-0.138267	0.00702177	0.0120285
ABCC5-AS1	1.03477	-1.96334	8.55e-09	2.72e-08
ABCC6	380.112	0.36835	1.25e-05	2.97e-05
ABCC6P1	65.2098	0.0894332	0.357132	0.445814
ABCC6P2	26.1012	0.245551	0.0180523	0.0291732
ABCC8	10.0792	0.00218242	0.988007	0.991571
ABCC9	128.5	-1.60699	4.22e-56	3.79e-54
ABCD1	827.323	0.215988	0.00105082	0.00200391
ABCD2	17.1889	-1.4913	5.93e-40	1.64e-38
ABCD3	2225.86	0.00645339	0.881555	0.914982
ABCD4	1101.11	0.130677	0.000491367	0.000979216
ABCE1	3096.29	-0.0794715	0.105887	0.150086
ABCF1	3429.85	0.0779815	0.0286625	0.0448921
ABCF2	2769.92	0.306724	2.52e-18	1.62e-17
ABCF3	1880.15	0.273642	5.79e-18	3.67e-17
ABCG1	1281.41	0.120683	0.0708642	0.103662
ABCG2	103.624	-0.239709	0.0432463	0.0657127
ABCG4	6.8378	-0.512493	7.45e-08	2.19e-07
ABCG5	28.6018	0.395943	0.00474741	0.00832837
ABCG8	18.0985	-0.0294214	0.866699	0.903574
ABHD1	20.4621	0.145472	0.138633	0.191858
ABHD10	1056.69	0.216485	6.06e-09	1.95e-08
ABHD11	3402.2	0.573981	3.67e-27	4.33e-26
ABHD11-AS1	267.44	0.810957	2.13e-15	1.13e-14
ABHD12	3766.69	0.422271	8.67e-13	3.8e-12
ABHD12B	206.733	0.382256	0.0633013	0.0933466
ABHD13	955.108	-0.129739	0.0135099	0.0222619
ABHD14A	341.592	0.733494	5.31e-35	1.05e-33
ABHD14A-ACY1	15.5461	0.469025	9.77e-10	3.36e-09
ABHD14B	3558.67	0.586765	2.2e-35	4.45e-34
ABHD15	670.1	0.0434465	0.300881	0.383668
ABHD16A	277.754	-0.0229827	0.505923	0.601121
ABHD17A	1171.67	0.600558	1.06e-28	1.38e-27
ABHD17B	720.086	-0.0021757	0.958234	0.970872
ABHD17C	3564.13	0.165724	5.3e-05	0.000117801
ABHD18	479.799	-0.0388782	0.380545	0.470693
ABHD2	8181.65	-0.490598	1.8e-11	7.13e-11
ABHD3	1068.98	0.0391717	0.523999	0.618798
ABHD4	842.895	-0.119245	0.0241578	0.0382726
ABHD5	420.231	-0.0183658	0.654808	0.741289
ABHD6	512.668	0.238867	7.06e-08	2.08e-07
ABHD8	184.391	0.1766	0.00830167	0.0140848
ABI1	2674.24	-0.0526044	0.0737876	0.107595
ABI2	1189.59	-0.394818	6.71e-17	3.95e-16
ABI3	297.07	-0.202444	0.0064967	0.011185
ABI3BP	213.738	-1.69039	4.71e-63	7.29e-61
ABL1	3745.1	-0.0690075	0.0455883	0.0690337
ABL2	904.554	-0.487065	7.2e-20	5.15e-19
ABLIM1	5812.39	-0.0979403	0.0448141	0.0679669
ABLIM2	898.214	0.398101	1.16e-07	3.34e-07
ABLIM3	297.473	-0.420403	7.67e-05	0.000167497
ABO	2562.37	0.436868	2.37e-07	6.64e-07
ABR	5842.61	0.0804837	0.0770197	0.111973
ABRA	1.89634	-1.43848	1.05e-12	4.59e-12
ABRACL	1906.16	0.269178	1.02e-07	2.95e-07
ABT1	1607.22	0.491106	8.34e-40	2.28e-38
ABTB1	1056.96	0.315335	8.98e-07	2.39e-06
ABTB2	582.598	-0.0137107	0.834255	0.881904
ACAA1	1877.26	0.476512	3.27e-24	3.19e-23
ACAA2	3708.67	0.206966	0.000830646	0.00160738
ACACA	2732.94	-0.0145286	0.759708	0.82827
ACACB	645.82	-0.159147	0.0150668	0.0246432
ACAD10	1026.03	0.08555	0.0233174	0.0370417
ACAD11	13.1749	-0.580708	4.14e-10	1.46e-09
ACAD8	787.043	0.130729	1.68e-05	3.94e-05
ACAD9	1589.59	0.354247	5.3e-27	6.19e-26
ACADL	2.43205	-1.62033	4.74e-11	1.8e-10
ACADM	1233.25	-0.141926	0.0155828	0.0254267
ACADS	1739.94	0.579055	6.2e-17	3.66e-16
ACADSB	904.864	0.0194315	0.725009	0.801219
ACADVL	8633.1	0.350033	5.98e-12	2.46e-11
ACAN	355.022	-0.682053	3.86e-17	2.31e-16
ACAP1	280.839	-0.400345	5.75e-07	1.56e-06
ACAP2	1636.41	-0.47486	2.43e-20	1.79e-19
ACAP3	1481.99	0.518326	3.46e-16	1.94e-15
ACAT1	1816.31	0.302373	2.59e-08	7.91e-08
ACAT2	1551.66	0.353078	5.48e-10	1.92e-09
ACBD3	2116.58	-0.287738	3.76e-14	1.82e-13
ACBD4	375.935	0.3182	6.8e-11	2.55e-10
ACBD5	1743.62	-0.10653	0.0184845	0.0298099
ACBD7	37.392	-0.00954221	0.913452	0.937845
ACCS	315.915	0.210068	0.00220758	0.0040338
ACCSL	0.247687	-0.148343	0.70845	0.787257
ACD	916.661	0.388666	3.07e-15	1.62e-14
ACE	1155.11	0.0860831	0.236567	0.310517
ACE2	1710.39	0.143623	0.272798	0.3522
ACER1	0.983194	0.0581667	0.738762	0.811948
ACER2	110.38	-0.218986	0.00686068	0.0117741
ACER3	986.768	-0.193852	5.53e-05	0.000122544
ACHE	394.709	-0.0150387	0.897612	0.926792
ACIN1	4442.46	-0.0344432	0.301413	0.384262
ACKR1	221.193	-1.04031	5.86e-15	3.02e-14
ACKR2	30.4302	-0.144283	0.151407	0.207742
ACKR3	707.919	-0.168292	0.0336598	0.0520908
ACKR4	24.8283	-0.638135	3.06e-06	7.73e-06
ACLY	6992.78	-0.016246	0.650105	0.737354
ACMSD	4.73701	-0.743208	7.01e-05	0.000153731
ACO1	2382.4	0.114363	0.00283681	0.00511677
ACO2	3968.71	0.298031	1.37e-09	4.63e-09
ACOD1	2.37071	-0.976788	2.99e-06	7.56e-06
ACOT1	99.4575	0.369892	5.3e-06	1.31e-05
ACOT11	1034.19	0.469996	6.54e-14	3.12e-13
ACOT12	0.348738	0.0282724	0.925214	0.946719
ACOT13	1049.85	0.18316	0.00017729	0.00037129
ACOT2	529.164	0.373475	2.36e-11	9.26e-11
ACOT4	128.594	0.347097	3.18e-06	8.03e-06
ACOT6	0.407744	-0.407044	0.120379	0.168613
ACOT7	2713.43	0.61533	4.16e-26	4.6e-25
ACOT8	1281.07	0.612642	3.7e-24	3.6e-23
ACOT9	1309.49	0.0571222	0.148349	0.20399
ACOX1	3374.2	0.0861462	0.0465018	0.0702985
ACOX2	632.022	0.541872	8.65e-10	2.99e-09
ACOX3	652.778	0.257757	4.94e-12	2.05e-11
ACOXL	17.3003	-0.223536	0.0580499	0.0862228
ACOXL-AS1	2.5065	-0.869045	5.38e-09	1.74e-08
ACP1	3630.68	0.249261	5.1e-17	3.03e-16
ACP2	1329.52	0.0865819	0.05014	0.0753599
ACP5	1539.86	-0.235099	0.00504688	0.00882327
ACP6	911.419	0.307527	2.51e-13	1.14e-12
ACP7	3.0766	0.545743	0.0187104	0.0301533
ACPP	218.62	0.242639	0.0171709	0.0278413
ACPT	4.45684	-0.295241	0.0110525	0.0184361
ACR	2.03524	-0.540464	6.34e-05	0.000139752
ACRBP	82.1473	0.052775	0.515003	0.61008
ACRV1	11.8367	-0.00896988	0.913195	0.937746
ACSBG1	13.4268	-0.0644953	0.436013	0.529577
ACSBG2	5.11526	0.0206009	0.859391	0.898722
ACSF2	1140.68	0.359514	4.67e-07	1.27e-06
ACSF3	1457.17	0.334924	1.55e-13	7.2e-13
ACSL1	1651.17	-0.321829	2.87e-05	6.56e-05
ACSL3	3406.47	-0.12814	0.00453814	0.0079792
ACSL4	2055.45	-0.445521	2.52e-12	1.07e-11
ACSL5	11605.9	0.123063	0.0167981	0.0272764
ACSL6	869.009	0.0161609	0.917971	0.941121
ACSM1	24.641	0.316346	0.00213568	0.00391005
ACSM2A	0.704265	-0.621756	0.0614533	0.0908451
ACSM2B	0.829749	-0.84348	0.00571838	0.0099149
ACSM3	593.771	-0.0554639	0.533582	0.628057
ACSM4	3.59391	-0.497095	0.0014514	0.00271531
ACSM5	6.51331	-1.51586	3.1e-31	4.75e-30
ACSM6	2.15351	-2.62202	4.89e-20	3.54e-19
ACSS1	3122.89	0.267194	0.000222173	0.000460581
ACSS2	5198.77	0.340625	1.57e-10	5.72e-10
ACSS3	78.8686	-0.631201	4.96e-08	1.48e-07
ACTA1	14.9511	0.741712	9.31e-16	5.08e-15
ACTA2	6293.79	-0.806998	6.38e-19	4.27e-18
ACTA2-AS1	64.8333	-0.925227	3.95e-23	3.57e-22
ACTB	207395	0.425096	1.36e-19	9.56e-19
ACTBL2	2.50157	-0.21769	0.325255	0.410804
ACTC1	49.6626	-0.484466	0.000966978	0.00185431
ACTG1	150685	0.52988	3.17e-30	4.57e-29
ACTG2	3966	-0.837956	4.29e-09	1.4e-08
ACTL10	316.75	0.873821	1.25e-26	1.43e-25
ACTL6A	2777.59	0.198259	4.06e-07	1.11e-06
ACTL6B	1.19691	-0.505517	0.0140705	0.0231254
ACTL7A	0.137484	0.389392	0.389832	0.480958
ACTL7B	0.746818	0.0188737	0.936784	0.955755
ACTL8	50.7065	0.314659	0.0507563	0.0762127
ACTL9	0.216169	0.471874	0.544072	0.638529
ACTN1	10140.5	-0.188545	2.24e-05	5.18e-05
ACTN1-AS1	2.83453	0.000147014	0.998869	0.99904
ACTN2	3.8203	-1.07376	1.76e-12	7.55e-12
ACTN3	2.46606	-0.401839	0.00200627	0.00368699
ACTN4	29608.3	0.15712	0.000820404	0.00158914
ACTR10	1324.76	-0.0120601	0.772248	0.837978
ACTR1A	3528.01	0.128616	3.8e-05	8.57e-05
ACTR1B	2967.62	0.47393	1.11e-28	1.44e-27
ACTR2	10161.1	-0.31766	6.42e-15	3.3e-14
ACTR3	8880.46	-0.101239	0.000762636	0.00148301
ACTR3B	380.185	0.351682	3.33e-17	2e-16
ACTR3C	143.734	-0.269724	0.000394011	0.000795029
ACTR5	614.373	0.261641	5.18e-09	1.68e-08
ACTR6	626.377	-0.0192163	0.669333	0.753495
ACTR8	775.315	-0.0467663	0.0935891	0.133943
ACTRT1	0.216752	0.346529	0.521174	0.616048
ACTRT2	0.100794	0.246778	0.830581	0.879133
ACTRT3	68.9836	0.141689	0.00668914	0.0114949
ACVR1	892.715	-0.248659	2.14e-15	1.14e-14
ACVR1B	2909.47	0.146659	0.00182112	0.00336525
ACVR1C	202.922	-0.128877	0.190895	0.256207
ACVR2A	478.397	-0.202063	3.4e-05	7.71e-05
ACVR2B	486.293	-0.209186	0.000514815	0.00102367
ACVR2B-AS1	42.0891	0.0837609	0.201417	0.268986
ACVRL1	2126.3	0.23127	0.00121558	0.00230158
ACY1	365.672	0.67095	4.48e-34	8.3e-33
ACY3	429.54	0.541314	4.33e-09	1.41e-08
ACYP1	275.258	0.371383	7.43e-16	4.09e-15
ACYP2	253.385	0.309618	2.1e-11	8.24e-11
ADA	422.21	0.550329	2.78e-12	1.17e-11
ADA2	909.34	-1.07152	3.37e-34	6.28e-33
ADAD1	0.145555	0.120517	0.838156	0.884308
ADAD2	1.74849	-0.464277	0.00266706	0.00482996
ADAL	161.325	-0.0448295	0.41735	0.510356
ADAM10	3322.84	-0.333833	1.75e-14	8.68e-14
ADAM11	13.9044	-0.278266	0.0134934	0.0222362
ADAM12	823.251	-2.05972	9.73e-72	2.91e-69
ADAM15	7275.91	0.626639	3.01e-28	3.79e-27
ADAM17	743.477	-0.323645	2.46e-18	1.58e-17
ADAM18	0.443955	-0.683967	0.111923	0.157771
ADAM19	1459.05	-0.639769	3.1e-17	1.87e-16
ADAM2	1.42106	-0.338701	0.363757	0.452755
ADAM20	2.22991	-1.24238	1.2e-10	4.4e-10
ADAM20P1	6.77401	-0.713781	6.65e-08	1.96e-07
ADAM21	4.20974	-0.678211	6.48e-05	0.000142601
ADAM21P1	0.474873	-0.291121	0.3423	0.429478
ADAM22	208.835	-0.652951	5.26e-14	2.52e-13
ADAM23	66.609	-1.50031	3.15e-62	4.43e-60
ADAM28	251.324	-0.965871	2.22e-23	2.05e-22
ADAM29	0.732274	-0.965136	0.000849352	0.00164154
ADAM30	0.245347	0.0626764	0.933016	0.952951
ADAM32	106.419	0.167645	0.161992	0.220851
ADAM33	109.033	-0.758167	3.01e-11	1.17e-10
ADAM3A	0.144412	0.314174	0.762354	0.830302
ADAM5	0.276074	-0.120565	0.833369	0.881326
ADAM6	0.15293	0.0643173	0.914634	0.938769
ADAM7	0.25223	0.0423022	0.945885	0.96137
ADAM8	637.567	-0.309611	0.00139568	0.00261883
ADAM9	5116.75	-0.369349	1.89e-09	6.33e-09
ADAMDEC1	787.105	-0.841268	1.83e-15	9.76e-15
ADAMTS1	726.375	-1.23818	2.21e-62	3.13e-60
ADAMTS10	120.578	-0.527423	3.12e-09	1.03e-08
ADAMTS12	785.956	-1.46225	1.5e-64	2.6e-62
ADAMTS13	142.273	0.58601	3.87e-12	1.62e-11
ADAMTS14	330.927	-0.429918	5.85e-08	1.73e-07
ADAMTS15	279.367	0.407042	0.0047465	0.0083274
ADAMTS16	58.5489	-1.90371	9.16e-50	5.11e-48
ADAMTS17	84.3753	0.0314106	0.749147	0.820256
ADAMTS18	16.5124	-1.71451	5e-41	1.47e-39
ADAMTS19	15.9205	-0.336182	0.118322	0.165981
ADAMTS19-AS1	2.37947	0.116661	0.650661	0.73777
ADAMTS2	1658.33	-1.13851	1.84e-32	3.05e-31
ADAMTS20	2.50853	-2.00182	3.15e-06	7.94e-06
ADAMTS3	23.8558	-1.42866	4.83e-68	1.07e-65
ADAMTS4	734.025	-0.888051	1.24e-25	1.32e-24
ADAMTS5	196.972	-1.33413	8.79e-67	1.8e-64
ADAMTS6	90.9627	-1.31178	5.95e-48	2.86e-46
ADAMTS7	306.302	-0.533784	1.74e-11	6.89e-11
ADAMTS7P1	3.11101	-1.15625	9.6e-21	7.29e-20
ADAMTS8	58.8231	-0.665435	1.42e-09	4.8e-09
ADAMTS9	498.188	-0.775289	7.04e-32	1.13e-30
ADAMTS9-AS1	19.3471	-2.75275	3.07e-60	3.64e-58
ADAMTS9-AS2	9.50294	-1.82212	8.07e-37	1.81e-35
ADAMTSL1	130.061	-0.815458	1.35e-19	9.46e-19
ADAMTSL2	348.288	0.0981257	0.30958	0.393536
ADAMTSL3	77.3349	-1.56684	4.66e-41	1.38e-39
ADAMTSL4	259.269	-0.750585	3.12e-17	1.88e-16
ADAMTSL4-AS1	15.2793	-1.37275	3.11e-24	3.04e-23
ADAMTSL5	252.124	0.32999	4.7e-06	1.17e-05
ADAP1	2507.46	0.727985	6.67e-33	1.14e-31
ADAP2	213.032	-0.725715	3.31e-33	5.74e-32
ADAR	9687.02	-0.238282	4.27e-13	1.91e-12
ADARB1	426.238	-0.539153	2.69e-20	1.98e-19
ADARB2	18.4263	-0.709617	4.84e-09	1.57e-08
ADARB2-AS1	0.850968	0.0889478	0.746531	0.818024
ADAT1	664.216	-0.204359	1.14e-08	3.59e-08
ADAT2	584.177	0.166976	0.00340067	0.00607102
ADAT3	282.256	1.15669	2.39e-37	5.59e-36
ADCK1	471.413	0.515344	3.12e-29	4.21e-28
ADCK2	1631.75	0.539474	1.74e-28	2.23e-27
ADCK5	949.908	0.746488	1.06e-26	1.22e-25
ADCY1	102.683	-0.381918	0.00133567	0.00251207
ADCY10	8.16206	-0.423682	0.000835905	0.00161676
ADCY10P1	126.462	-0.112671	0.175315	0.237341
ADCY2	39.6464	-1.14347	1.23e-33	2.2e-32
ADCY3	1692.44	0.160392	0.00270816	0.0049006
ADCY4	242.929	-0.292515	1.82e-05	4.26e-05
ADCY5	160.371	-0.659103	7.25e-09	2.32e-08
ADCY6	2418.72	0.107985	0.0203151	0.0325777
ADCY7	330.189	-0.293902	0.000208218	0.000433073
ADCY8	1.89799	0.615688	0.056055	0.0834878
ADCY9	817.111	-0.194596	0.000233338	0.000482827
ADCYAP1	34.1026	-1.47101	5.08e-25	5.26e-24
ADCYAP1R1	9.8979	-2.1146	1.11e-36	2.48e-35
ADD1	5727.01	-0.0952067	0.000226621	0.000469429
ADD2	23.86	-1.58966	3.53e-30	5.06e-29
ADD3	5358.12	-0.0831453	0.102404	0.145572
ADGB	10.6961	-0.180625	0.284716	0.365781
ADGRA1	0.833728	-0.77333	0.0023086	0.00420885
ADGRA2	1015.46	-0.808034	3.39e-26	3.77e-25
ADGRA3	1703.9	-0.0437644	0.295485	0.377901
ADGRB1	25.2572	-0.447085	8.39e-05	0.000182505
ADGRB2	113.625	-0.184613	0.056238	0.0837284
ADGRB3	8.00816	-1.89829	3e-34	5.59e-33
ADGRD1	113.656	-1.00535	2.1e-19	1.45e-18
ADGRD2	4.67079	0.578051	0.000650379	0.00127523
ADGRE1	29.244	-0.777645	4.96e-12	2.05e-11
ADGRE2	228.034	-0.985108	8.3e-33	1.41e-31
ADGRE3	22.6916	-0.930986	1.15e-10	4.22e-10
ADGRE4P	12.0435	-1.3197	7.68e-26	8.34e-25
ADGRE5	6454.44	0.292977	1.35e-10	4.94e-10
ADGRF1	98.531	0.234857	0.137529	0.190422
ADGRF2	5.65036	-0.389706	0.0207393	0.0332125
ADGRF3	27.1589	-0.109937	0.211384	0.280581
ADGRF4	261.255	-0.112356	0.272259	0.351601
ADGRF5	555.87	-1.18445	8.58e-84	8.03e-81
ADGRG1	8996.14	0.213454	0.000165098	0.000346936
ADGRG2	41.6831	-0.878759	5.44e-10	1.91e-09
ADGRG3	69.0581	-0.849849	1.43e-12	6.15e-12
ADGRG4	0.918021	-1.51764	0.000469772	0.00093866
ADGRG5	284.645	-0.100513	0.169429	0.230186
ADGRG6	816.819	-0.280963	0.00891063	0.01506
ADGRG7	286.743	0.107271	0.471131	0.566463
ADGRL1	1749.38	0.273044	2.54e-05	5.83e-05
ADGRL2	357.759	-1.3583	1.67e-82	1.3e-79
ADGRL3	64.6587	-0.818568	6.02e-15	3.1e-14
ADGRL4	359.174	-1.00353	9.28e-52	5.89e-50
ADGRV1	50.3434	-0.295083	0.0346754	0.0535844
ADH1A	1.85057	-0.904839	8.92e-05	0.000193582
ADH1B	185.469	-2.12572	2e-34	3.77e-33
ADH1C	835.347	0.0648932	0.688377	0.770297
ADH4	31.6886	0.14068	0.38366	0.474145
ADH5	4433.66	0.252131	8.25e-10	2.85e-09
ADH6	287.207	0.442979	0.000349525	0.000709243
ADH7	0.297468	-0.00425301	0.994777	0.99661
ADHFE1	18.6886	-0.61824	1.19e-10	4.39e-10
ADI1	3508.98	0.352423	8.44e-21	6.44e-20
ADIG	0.19911	0.288245	0.663163	0.748355
ADIPOQ	22.9088	-4.57115	1.06e-31	1.68e-30
ADIPOQ-AS1	0.340417	-0.496572	0.449706	0.544004
ADIPOR1	4133.61	0.201044	6.36e-11	2.4e-10
ADIPOR2	3844.64	0.118951	0.000976102	0.00187028
ADIRF	0.00761996	0.547235	0.838016	NA
ADK	1230.21	0.382018	9.7e-15	4.91e-14
ADM	837.859	-0.202247	0.0119652	0.0198438
ADM2	414.77	0.292894	0.00018155	0.000379905
ADM5	46.4222	0.553533	7.04e-09	2.25e-08
ADNP	4766.42	-0.0500097	0.197732	0.264608
ADNP-AS1	53.4733	-0.263212	0.000888101	0.00171219
ADNP2	968.912	-0.0808824	0.0400913	0.0612812
ADO	1014.81	0.0772306	0.00792993	0.0134883
ADORA1	76.7712	-0.244032	0.01821	0.0294078
ADORA2A	6.07146	-0.782442	9.45e-15	4.79e-14
ADORA2A-AS1	9.12745	-0.595166	1.94e-05	4.52e-05
ADORA2B	669.806	0.457917	1.07e-11	4.31e-11
ADPGK	1721.68	0.00498978	0.87508	0.910099
ADPGK-AS1	5.05743	-1.68942	6.69e-33	1.14e-31
ADPRH	238.596	-0.542981	2.86e-25	2.99e-24
ADPRHL1	150.899	0.534138	1.46e-13	6.78e-13
ADPRHL2	1104.28	0.361222	1.09e-17	6.76e-17
ADPRM	175.786	0.171375	0.000124824	0.000265988
ADRA1A	2.68649	-1.64348	4.51e-23	4.06e-22
ADRA1B	10.3944	0.168342	0.192575	0.258343
ADRA1D	11.5886	-0.267669	0.0294233	0.0459821
ADRA2A	455.658	-0.195185	0.0993923	0.141541
ADRA2B	25.2791	-0.142961	0.101294	0.144056
ADRA2C	191.687	0.525282	0.000215391	0.000447156
ADRB1	36.2689	-0.037243	0.788952	0.850082
ADRB2	24.5972	-0.639698	2.94e-10	1.05e-09
ADRB3	2.95665	-1.20339	6e-09	1.93e-08
ADRM1	6028.65	0.438451	1.53e-13	7.12e-13
ADSL	2346.31	0.521304	4.34e-29	5.8e-28
ADSS	2239.01	0.00472159	0.895185	0.924878
ADSSL1	82.5613	-0.090101	0.396357	0.48821
ADTRP	475.56	0.203931	0.155608	0.212992
AEBP2	980.507	-0.160173	0.00013945	0.000295484
AEN	1626.78	0.354769	2.15e-13	9.9e-13
AES	11134.6	0.537919	3.13e-29	4.21e-28
AFAP1	2084.29	-0.278148	7.75e-12	3.16e-11
AFAP1-AS1	257.803	0.504065	0.0293094	0.0458224
AFAP1L1	190.06	-0.882065	9.31e-45	3.58e-43
AFAP1L2	719.485	-0.251153	0.000747934	0.00145534
AFDN	4789.79	-0.238617	2.58e-08	7.9e-08
AFDN-AS1	62.3732	0.252787	0.000720469	0.00140546
AFF1	2184.86	-0.585561	4.89e-29	6.48e-28
AFF2	7.48072	-1.08299	1.02e-14	5.18e-14
AFF3	42.0132	-0.946033	4.97e-18	3.15e-17
AFF4	2507.65	-0.565788	1.9e-26	2.15e-25
AFG3L1P	523.922	0.440843	7.4e-13	3.26e-12
AFG3L2	2105.22	-0.0232795	0.602761	0.694335
AFM	0.411999	-0.300427	0.482194	0.57727
AFMID	1029.57	0.380237	1.93e-21	1.55e-20
AFP	10.586	1.27591	1.42e-11	5.68e-11
AFTPH	1454.55	-0.238087	2.79e-07	7.76e-07
AGA	556.181	0.136413	0.00508515	0.00888419
AGAP1	2031.85	-0.0476246	0.19695	0.263728
AGAP1-IT1	19.9407	-0.171964	0.181232	0.24453
AGAP12P	11.1861	-0.121122	0.444275	0.538297
AGAP2	180.194	-0.232525	0.0263856	0.0415542
AGAP2-AS1	247.765	0.103521	0.170457	0.231462
AGAP3	3013.26	0.338594	3.65e-13	1.64e-12
AGAP4	54.9343	-0.0346435	0.625086	0.715363
AGAP5	9.52336	0.0548636	0.538811	0.633405
AGAP6	207.087	0.234358	0.000128001	0.000272236
AGAP9	104.722	0.347765	5.97e-06	1.47e-05
AGBL1	1.0786	-0.263413	0.351916	0.439914
AGBL1-AS1	0.304575	-0.275732	0.625714	0.715837
AGBL2	40.8792	0.100666	0.177064	0.239501
AGBL3	46.1575	-0.180391	0.0115768	0.019242
AGBL4	12.3018	0.105365	0.529313	0.624028
AGBL4-IT1	0.30551	-0.0904397	0.884513	0.917075
AGBL5	1144.89	0.290163	2.59e-13	1.18e-12
AGBL5-AS1	1.21437	0.229383	0.0815691	0.118036
AGER	98.2449	0.135943	0.0460984	0.0697699
AGFG1	2839.15	-0.0872839	0.00836805	0.0141912
AGFG2	1398.68	0.308522	1.57e-08	4.88e-08
AGGF1	1143.31	-0.190766	1.89e-08	5.83e-08
AGK	1039.92	0.187083	6.29e-07	1.7e-06
AGL	884.452	-0.324383	6.32e-10	2.21e-09
AGMAT	1467.02	0.475102	3.57e-16	2e-15
AGMO	73.6045	0.0967882	0.538381	0.632931
AGO1	1188.21	-0.233469	4.34e-09	1.41e-08
AGO2	3069.61	-0.270698	4.49e-07	1.23e-06
AGO3	633.646	-0.573492	2.79e-19	1.92e-18
AGO4	736.394	-0.394142	2e-18	1.3e-17
AGPAT2	6253.87	0.772661	4.36e-29	5.83e-28
AGPAT3	3673.8	0.14048	6.84e-05	0.000150202
AGPAT4	230.503	-0.681926	4.56e-15	2.37e-14
AGPAT4-IT1	6.61916	-1.22856	9.09e-13	3.98e-12
AGPAT5	1726.8	0.191755	0.000861367	0.00166339
AGPS	2299.12	-0.227758	3.45e-08	1.04e-07
AGR2	29620.2	0.327543	0.00192723	0.00355067
AGR3	1239.89	0.484954	0.00026313	0.000541837
AGRN	7619.3	0.115354	0.0860562	0.123962
AGRP	2.31629	-0.676139	5.01e-06	1.24e-05
AGT	1012.86	0.122917	0.212789	0.28227
AGTPBP1	614.35	-0.138727	0.00245683	0.00446655
AGTR1	20.4364	-1.25639	2.8e-12	1.18e-11
AGTR2	0.509144	-1.46471	0.00122162	0.0023119
AGTRAP	1356.35	0.535843	2.89e-23	2.64e-22
AGXT	43.7278	0.525487	4.46e-05	9.98e-05
AGXT2	1.25416	0.132655	0.570921	0.663808
AHCTF1	1403.25	-0.280366	3.62e-08	1.09e-07
AHCY	18399.1	0.80412	7.66e-38	1.86e-36
AHCYL1	4335.85	0.00799966	0.790632	0.851385
AHCYL2	2764.01	0.00180349	0.981987	0.987308
AHDC1	679.246	-0.24807	5.07e-06	1.26e-05
AHI1	587.887	-0.200754	0.000310586	0.000633974
AHNAK	15601.7	-0.826779	1.33e-32	2.22e-31
AHNAK2	1108.66	-0.907953	2.81e-14	1.37e-13
AHR	2767.12	-0.305093	5.41e-07	1.47e-06
AHRR	58.0585	-0.274581	0.0021565	0.00394539
AHSA1	4475.5	0.364608	6.1e-20	4.38e-19
AHSA2	1032.48	-0.0243867	0.719331	0.796433
AHSG	22.625	1.9768	1.53e-18	1e-17
AHSP	0.494003	-0.653252	0.00218866	0.00400048
AICDA	2.01659	-1.60266	3.31e-13	1.5e-12
AIDA	612.346	-0.405328	2.19e-18	1.42e-17
AIF1	341.621	-0.773898	1.4e-23	1.31e-22
AIF1L	232.479	-0.157261	0.128523	0.178842
AIFM1	2889.55	0.261673	2.21e-08	6.79e-08
AIFM2	1345.35	0.324844	2.39e-12	1.01e-11
AIFM3	1253.88	0.585909	2.27e-08	6.97e-08
AIG1	1187.91	0.257064	5.06e-09	1.64e-08
AIM1	3383.2	-0.0859464	0.152639	0.209297
AIM1L	729.047	0.164203	0.052685	0.0788706
AIM2	87.425	-0.444956	0.002812	0.0050766
AIMP1	1960.21	0.110871	0.00220911	0.00403596
AIMP2	1109.65	0.349379	1.06e-17	6.59e-17
AIP	1958.32	0.613272	3.4e-28	4.27e-27
AIPL1	0.735259	-0.587722	0.0718717	0.104998
AIRE	13.2994	-0.0446436	0.796818	0.855797
AIRN	2.35556	-2.50294	1.43e-14	7.16e-14
AJAP1	17.2978	-0.910752	2.67e-17	1.61e-16
AJUBA	862.458	-0.0651759	0.20899	0.277924
AK1	361.308	0.397626	3.29e-08	9.93e-08
AK2	4430.23	0.359648	7.63e-26	8.29e-25
AK3	3244.79	0.0372165	0.390226	0.481367
AK4	1391.15	0.00928804	0.918669	0.941547
AK5	20.8884	-1.02761	1.76e-17	1.08e-16
AK6	533.483	0.118789	0.00761055	0.012981
AK7	93.4533	0.0243996	0.780043	0.843945
AK8	28.2003	0.204783	0.0196301	0.0315463
AK9	223.44	-0.186957	0.00250254	0.00454469
AKAIN1	1.56878	0.0626768	0.790933	0.85155
AKAP1	7211.17	0.231995	1.46e-08	4.55e-08
AKAP10	668.797	-0.170864	6.47e-06	1.58e-05
AKAP11	2499	-0.512312	2.23e-15	1.18e-14
AKAP12	901.428	-1.47277	2.49e-41	7.53e-40
AKAP14	3.17616	0.52218	0.0022939	0.00418302
AKAP17A	1843.04	0.30066	3.76e-11	1.44e-10
AKAP2	16.2207	-1.27991	7.41e-44	2.67e-42
AKAP3	37.2015	0.0224255	0.821977	0.873799
AKAP4	4.95666	-0.0565268	0.794066	0.853743
AKAP5	186.013	-0.436513	3.33e-06	8.38e-06
AKAP6	95.687	-0.879423	7.54e-23	6.68e-22
AKAP7	350.055	0.0420527	0.654733	0.741289
AKAP8	1381.21	0.0724355	0.00380519	0.00675246
AKAP8L	1171.35	0.153107	2.89e-05	6.6e-05
AKAP9	1937.02	-0.605502	4.68e-21	3.65e-20
AKIP1	585.592	0.21086	5.28e-10	1.85e-09
AKIRIN1	1866.78	-0.0410748	0.252533	0.329218
AKIRIN2	1639.21	0.24511	8.02e-11	2.99e-10
AKNA	1546.25	-0.0987913	0.0317252	0.0492895
AKNAD1	15.8601	0.122857	0.287404	0.368735
AKR1A1	4979.34	0.569171	9.34e-34	1.69e-32
AKR1B1	840.754	-0.332919	6.29e-05	0.000138686
AKR1B10	539.679	0.472306	0.00122017	0.00230954
AKR1B15	13.3555	0.720686	8.25e-05	0.000179651
AKR1C1	130.692	-0.102629	0.35683	0.445508
AKR1C2	110.408	-0.0746211	0.50917	0.604549
AKR1C3	2233.92	0.56566	3.25e-09	1.07e-08
AKR1C4	47.2293	0.723286	2.16e-05	5e-05
AKR1C8P	3.96507	-0.230215	0.270513	0.349675
AKR1D1	0.915723	-0.914174	2.34e-05	5.39e-05
AKR1E2	94.3505	0.23792	0.0236572	0.0375585
AKR7A2	1743.37	0.5157	7.85e-25	8.02e-24
AKR7A3	1041.85	0.779932	1.99e-24	1.97e-23
AKR7L	120.76	0.365757	6.83e-07	1.84e-06
AKT1	4725.76	0.265754	1.64e-10	5.96e-10
AKT1S1	2218.1	0.467856	2.08e-25	2.2e-24
AKT2	3910.61	0.374244	1.91e-18	1.24e-17
AKT3	414.186	-1.34316	3.12e-60	3.69e-58
AKTIP	601.345	-0.0831732	0.00867629	0.0146841
ALAD	1653	0.1279	0.00106174	0.00202342
ALAS1	2579.54	0.164031	0.000113926	0.000244011
ALAS2	5.73934	-0.430772	0.0040484	0.00715959
ALB	31.7957	2.35329	4.16e-16	2.32e-15
ALCAM	1877.52	-0.280289	9.62e-05	0.000208033
ALDH16A1	1540.92	0.485299	1.61e-14	8.01e-14
ALDH18A1	5722.66	0.0550334	0.0995193	0.141713
ALDH1A1	2633.75	0.24461	0.055709	0.0830201
ALDH1A2	99.5463	0.0429621	0.814346	0.869244
ALDH1A3	409.568	-1.03882	1.62e-39	4.36e-38
ALDH1B1	5720.27	0.190898	0.00227148	0.00414376
ALDH1L1	601.355	0.520107	0.00246033	0.00447215
ALDH1L1-AS1	0.149109	0.334009	0.436251	0.529811
ALDH1L1-AS2	5.11001	0.436728	0.0495687	0.0745876
ALDH1L2	298.74	-0.728603	3.53e-13	1.6e-12
ALDH2	8608.04	0.301625	1.15e-10	4.23e-10
ALDH3A1	346.26	0.911089	9.67e-15	4.9e-14
ALDH3A2	2566.53	0.155866	0.00265142	0.00480351
ALDH3B1	1290.85	0.361801	8.95e-08	2.6e-07
ALDH3B2	91.4662	0.764867	3.05e-07	8.45e-07
ALDH4A1	1050.34	0.649305	4.22e-15	2.2e-14
ALDH5A1	1143.99	-0.0111021	0.842964	0.887179
ALDH6A1	873.149	-0.00103008	0.986388	0.990455
ALDH7A1	2052.85	0.20638	2.28e-05	5.26e-05
ALDH8A1	15.0867	-0.0210209	0.858938	0.898449
ALDH9A1	2829.19	0.100129	0.00493573	0.00864187
ALDOA	53855.2	0.570211	4.09e-24	3.97e-23
ALDOB	1359.35	0.132655	0.388639	0.479613
ALDOC	1375.44	0.502364	2.55e-10	9.13e-10
ALG1	1147.25	0.305383	8.24e-14	3.9e-13
ALG10	126.788	-0.33731	4.99e-07	1.36e-06
ALG10B	244.101	-0.467586	1.53e-07	4.37e-07
ALG11	316.542	-0.361351	1.28e-11	5.12e-11
ALG12	583.755	0.425212	7.84e-15	4e-14
ALG13	1007.83	0.0253518	0.635647	0.724823
ALG14	526.949	0.422644	2.22e-27	2.67e-26
ALG1L	89.083	0.662026	2.31e-13	1.06e-12
ALG1L2	18.3997	0.269929	0.00108959	0.00207345
ALG1L9P	7.65503	-0.0429743	0.617758	0.708538
ALG2	1440.95	0.240091	1.75e-14	8.67e-14
ALG3	2914.36	0.657085	8.78e-42	2.74e-40
ALG5	2010.86	0.352238	3.68e-12	1.54e-11
ALG6	521.92	0.00424155	0.925949	0.947223
ALG8	1267.05	0.138851	0.000407003	0.00081997
ALG9	263.401	-0.105409	0.00581872	0.0100799
ALK	3.85002	-1.51252	1.37e-18	8.95e-18
ALKAL1	67.6521	-0.321512	0.0106333	0.0177622
ALKAL2	19.7161	-0.224201	0.0627138	0.0925329
ALKBH1	348.402	0.174835	1.73e-07	4.92e-07
ALKBH2	567.51	0.463468	3.67e-23	3.32e-22
ALKBH3	602.559	0.239604	2.52e-06	6.42e-06
ALKBH3-AS1	13.5492	-0.319691	0.00146074	0.00273215
ALKBH4	406.649	0.444707	2.81e-25	2.95e-24
ALKBH5	2286.1	0.0674132	0.0587693	0.0871694
ALKBH6	92.5089	0.168093	0.00395009	0.00699208
ALKBH7	2078.38	0.941232	5.4e-42	1.72e-40
ALKBH8	260.29	-0.275937	8.72e-11	3.24e-10
ALLC	1.21672	-0.936365	5.64e-05	0.000124907
ALMS1	754.778	-0.506095	8.92e-18	5.57e-17
ALMS1-IT1	25.0318	-0.194868	0.0794353	0.115213
ALMS1P1	2.33457	-0.38064	0.00382819	0.0067912
ALOX12	38.4502	-0.084539	0.282171	0.362897
ALOX12-AS1	61.3741	-0.155591	0.00313398	0.0056224
ALOX12B	17.1897	0.030922	0.823783	0.87487
ALOX12P2	20.6839	-0.650568	0.0014302	0.00267801
ALOX15	67.8226	-0.125752	0.360899	0.449844
ALOX15B	54.89	-0.868917	1.53e-11	6.08e-11
ALOX5	818.56	-0.22127	0.030843	0.0480273
ALOX5AP	430.513	-0.666747	4.31e-14	2.08e-13
ALOXE3	9.77762	0.138106	0.349192	0.436976
ALPI	83.6601	0.477519	0.00128299	0.00241864
ALPK1	656.538	-0.248084	1.7e-07	4.83e-07
ALPK2	54.8064	-1.39556	6.99e-42	2.21e-40
ALPK3	735.422	-0.234132	0.0872954	0.125592
ALPL	165.456	-0.802523	2.31e-19	1.6e-18
ALPP	21.7822	0.29806	0.175992	0.238216
ALPPL2	74.6238	0.689165	0.000349492	0.000709238
ALS2	701.522	-0.295539	4.44e-13	1.99e-12
ALS2CL	1471.88	0.29829	1.91e-05	4.45e-05
ALS2CR12	7.52945	-0.702552	6.33e-10	2.21e-09
ALX1	4.82024	-0.304208	0.355791	0.444306
ALX3	0.639901	-1.25457	0.0122959	0.020346
ALX4	2.63465	-1.24734	1.66e-11	6.56e-11
ALYREF	3361.35	0.519816	1.63e-28	2.1e-27
AMACR	708.093	0.087902	0.276618	0.356404
AMBN	0.734409	-0.58146	0.0658029	0.0968157
AMBP	48.4956	0.599504	1.74e-06	4.51e-06
AMBRA1	1432.3	-0.0130867	0.673055	0.756993
AMD1	3778.58	-0.0423028	0.357585	0.44626
AMDHD1	17.9871	0.0751819	0.542688	0.637097
AMDHD2	465.278	0.545111	2.86e-15	1.5e-14
AMELX	14.1705	0.794079	1.6e-06	4.15e-06
AMELY	0.267868	0.740664	0.202009	0.269715
AMER1	520.394	0.000426394	0.994264	0.99631
AMER2	1.22128	-1.94736	2.71e-13	1.23e-12
AMER3	7.02396	-0.710444	0.0020652	0.00378547
AMFR	3637.85	0.289956	8.72e-16	4.77e-15
AMHR2	1.8322	-0.0933673	0.586523	0.678438
AMIGO1	266.146	-0.0630764	0.313157	0.397554
AMIGO2	789.534	-0.448216	1.06e-06	2.8e-06
AMIGO3	0.890756	-0.0993005	0.505486	0.600724
AMMECR1	943.426	-0.0868774	0.0716036	0.104657
AMMECR1L	1229.51	-0.0376367	0.152278	0.20885
AMN	1867.99	0.927291	9.58e-20	6.8e-19
AMN1	94.8317	0.0683158	0.189826	0.254933
AMOTL1	514.328	-1.5027	2.4e-75	9.2e-73
AMOTL2	1403.93	-0.269463	1.74e-07	4.92e-07
AMPD1	10.9992	-1.17205	2.06e-15	1.1e-14
AMPD2	1968.8	0.151158	0.000483749	0.000964693
AMPD3	505.547	-0.454894	4.21e-18	2.68e-17
AMPH	38.3413	-1.27638	1.79e-51	1.11e-49
AMT	543.636	0.409854	3.3e-05	7.49e-05
AMTN	0.280884	-0.416244	0.316845	0.40168
AMY1A	0.0399657	0.446174	0.62228	NA
AMY1B	0.0949809	0.554862	0.275215	0.354858
AMY2A	0.520967	0.736251	0.0304805	0.0475009
AMY2B	108.797	-0.0953919	0.3537	0.442026
AMZ1	16.7276	-1.36628	5.4e-31	8.15e-30
AMZ2	1614.35	0.176022	3.2e-05	7.29e-05
AMZ2P1	199.838	0.108759	0.024651	0.0390065
ANAPC1	979.152	-0.322494	1.62e-13	7.5e-13
ANAPC10	283.652	0.0695694	0.110324	0.155723
ANAPC11	3525.26	1.22112	1.95e-62	2.8e-60
ANAPC13	1531.96	0.148614	5.14e-05	0.000114434
ANAPC15	446.734	0.480629	8.8e-28	1.08e-26
ANAPC16	2967.97	0.215118	8.42e-11	3.14e-10
ANAPC1P1	2.26247	-0.555815	0.000236328	0.000488886
ANAPC2	1361.95	0.42602	4.05e-18	2.58e-17
ANAPC4	801.39	-0.0300203	0.422704	0.515879
ANAPC5	5060.66	0.311599	4.65e-24	4.5e-23
ANAPC7	1867.63	0.354553	3.27e-36	7.06e-35
ANG	659.417	0.415204	2.42e-07	6.77e-07
ANGEL1	1244.89	0.187235	4.24e-06	1.06e-05
ANGEL2	781.52	-0.143572	0.000418199	0.00084093
ANGPT1	83.1048	-1.30239	3.32e-52	2.18e-50
ANGPT2	294.037	-0.718797	3.05e-27	3.62e-26
ANGPT4	3.38707	-1.26496	6.51e-22	5.38e-21
ANGPTL1	57.4311	-2.36756	1.26e-50	7.44e-49
ANGPTL2	1619.15	-1.18276	4.19e-44	1.54e-42
ANGPTL3	3.3831	-0.981813	4.36e-09	1.42e-08
ANGPTL4	315.623	-0.439381	3.7e-05	8.35e-05
ANGPTL5	1.23622	-0.85005	1.85e-05	4.31e-05
ANGPTL6	12.6476	-0.109142	0.147041	0.202357
ANGPTL7	7.69041	-2.73852	1.09e-38	2.77e-37
ANGPTL8	5.15907	-0.333864	0.00896784	0.0151501
ANHX	0.135129	0.300512	0.654205	0.740889
ANK1	58.1993	-0.188009	0.0788252	0.114406
ANK2	142.611	-1.70146	2.95e-65	5.57e-63
ANK3	721.23	-0.320085	1.06e-08	3.33e-08
ANKAR	73.5463	-0.328373	1.7e-06	4.39e-06
ANKDD1A	91.2994	-0.533883	4.39e-16	2.45e-15
ANKDD1B	104.583	0.207608	0.042013	0.0639885
ANKEF1	673.307	0.0772288	0.178283	0.240926
ANKFN1	18.4577	0.0862346	0.561994	0.655727
ANKFY1	1720.98	-0.291701	3.32e-13	1.5e-12
ANKH	4645.02	0.0181459	0.733872	0.808358
ANKHD1	185.622	-0.324417	2.02e-07	5.68e-07
ANKHD1-EIF4EBP3	112.552	-0.103089	0.117371	0.164795
ANKIB1	1718.26	-0.288235	7.28e-15	3.73e-14
ANKK1	12.9589	0.410718	0.00094177	0.00180939
ANKLE1	26.1584	-0.240192	0.039319	0.0601873
ANKLE2	2573.39	0.0163883	0.588184	0.67999
ANKMY1	537.057	0.213825	1.74e-05	4.06e-05
ANKMY2	708.559	-0.0660996	0.132795	0.18436
ANKRA2	513.149	0.11884	0.00130692	0.00246058
ANKRD1	5.15074	-1.06909	1.61e-09	5.43e-09
ANKRD10	3720.67	0.0526166	0.338864	0.425693
ANKRD11	3089.07	-0.161127	5.73e-05	0.000126862
ANKRD12	797.45	-0.775264	3.71e-29	4.97e-28
ANKRD13A	1315.75	-0.239783	1.37e-12	5.92e-12
ANKRD13B	647.18	0.48597	1.1e-11	4.44e-11
ANKRD13C	685.809	-0.272122	1.71e-11	6.79e-11
ANKRD13D	950.263	0.350856	3.95e-13	1.78e-12
ANKRD16	330.523	0.544512	2.44e-37	5.69e-36
ANKRD17	3594.92	-0.293566	2.38e-14	1.17e-13
ANKRD18A	76.5706	-0.243073	0.0211933	0.0338838
ANKRD18B	11.0293	-0.50939	0.0193338	0.0310937
ANKRD18DP	1.02311	-0.905598	2.3e-05	5.3e-05
ANKRD19P	31.0183	-0.22829	0.0247253	0.039116
ANKRD2	2.1115	-0.49584	0.00132658	0.00249558
ANKRD20A1	0.704317	-0.481529	0.0263207	0.0414605
ANKRD20A11P	3.29452	-0.804329	1.85e-05	4.31e-05
ANKRD20A2	0.238411	0.229966	0.39914	0.491198
ANKRD20A3	0.0309681	0.555345	0.666791	NA
ANKRD20A4	1.83792	-0.789657	7.48e-05	0.000163458
ANKRD22	1195.99	0.26909	6.34e-05	0.000139734
ANKRD23	28.7825	0.203177	0.00398818	0.00705628
ANKRD24	46.3561	0.730885	5.89e-13	2.61e-12
ANKRD26	250.663	-0.462646	4.63e-12	1.93e-11
ANKRD27	2022.78	0.0444937	0.248121	0.324154
ANKRD28	1581.92	-0.315059	8.68e-16	4.75e-15
ANKRD29	107.958	0.141621	0.172696	0.234134
ANKRD30A	0.645686	-1.5815	0.00021799	0.00045227
ANKRD30B	9.30379	-0.416336	0.0938605	0.134301
ANKRD30BL	0.593846	-1.53591	0.000723907	0.00141135
ANKRD31	6.55537	-0.570675	3.22e-06	8.13e-06
ANKRD33	4.05236	0.351899	0.0531247	0.0794678
ANKRD33B	48.1772	-1.23464	1.26e-49	6.9e-48
ANKRD34A	25.4509	-0.482507	2.66e-10	9.53e-10
ANKRD34B	1.97683	-0.746261	0.00396906	0.00702406
ANKRD34C	0.738312	-1.32956	1.98e-05	4.6e-05
ANKRD34C-AS1	0.276608	0.0526658	0.958957	0.971298
ANKRD35	30.2371	-0.775527	2.43e-21	1.94e-20
ANKRD36	102.659	-1.16785	6.26e-31	9.4e-30
ANKRD36B	65.0943	-1.03242	5.17e-23	4.63e-22
ANKRD36BP2	63.6538	-1.52579	5.53e-26	6.06e-25
ANKRD36C	78.1962	-1.23428	1.08e-27	1.33e-26
ANKRD37	183.379	0.121494	0.141911	0.195885
ANKRD39	391.961	0.490067	4.33e-31	6.57e-30
ANKRD40	1273.87	-0.203747	4.41e-14	2.13e-13
ANKRD42	315.96	-0.264516	6.27e-12	2.57e-11
ANKRD44	254.685	-1.00351	3.01e-46	1.28e-44
ANKRD44-IT1	2.53121	-3.21899	1.37e-22	1.2e-21
ANKRD45	8.72253	0.0384692	0.817195	0.870999
ANKRD46	715.142	0.111951	0.0385366	0.059098
ANKRD49	506.364	0.092537	0.0404686	0.0618135
ANKRD50	747.811	-0.678943	5.04e-33	8.64e-32
ANKRD52	2517.86	-0.0489486	0.294058	0.37626
ANKRD53	9.3933	-0.534061	7.23e-09	2.31e-08
ANKRD55	4.20243	-1.14697	6.38e-20	4.57e-19
ANKRD6	75.3709	-0.974617	6.21e-28	7.69e-27
ANKRD60	0.160805	0.302217	0.69976	0.779712
ANKRD61	23.2519	-0.663878	3.94e-11	1.51e-10
ANKRD62	0.785619	-0.812887	0.00122706	0.0023207
ANKRD63	0.723202	-0.129398	0.669241	0.753428
ANKRD65	55.2252	-0.44868	1.28e-05	3.04e-05
ANKRD66	0.663868	-1.12756	0.000312215	0.000637047
ANKRD7	0.972	-0.544974	0.0109248	0.0182321
ANKRD9	1583.26	0.776504	5.1e-28	6.34e-27
ANKS1A	1903.71	-0.139867	3.23e-05	7.34e-05
ANKS1B	8.58156	-1.31815	3.02e-21	2.39e-20
ANKS3	517.733	0.325082	1.54e-10	5.6e-10
ANKS4B	1682.82	0.174271	0.00169879	0.00315142
ANKS6	1578.95	0.238871	2.19e-08	6.73e-08
ANKUB1	2.94551	-1.74625	3.07e-14	1.5e-13
ANKZF1	1566.55	0.171266	7.21e-06	1.76e-05
ANLN	1969.35	-0.190491	0.000676372	0.00132431
ANO1	1259.04	-0.403691	0.000205732	0.000428092
ANO10	1438.72	0.228507	5.95e-08	1.76e-07
ANO2	19.0188	-0.43081	2.95e-06	7.46e-06
ANO3	4.64012	-1.44161	1.6e-11	6.37e-11
ANO4	8.77783	-0.868335	2.96e-12	1.25e-11
ANO5	51.3606	-0.542865	0.000531159	0.00105433
ANO6	2527.57	-0.300241	8.49e-10	2.93e-09
ANO7	319.185	0.366965	0.0034399	0.00613544
ANO8	416.185	0.186334	0.00247247	0.00449323
ANO9	5217.6	0.589512	1.17e-11	4.69e-11
ANOS1	325.21	-1.21672	1.16e-28	1.51e-27
ANP32A	4359.17	-0.0409331	0.256106	0.333226
ANP32AP1	6.37961	0.328755	0.00315937	0.00566578
ANP32B	7432.21	0.226138	1.01e-08	3.2e-08
ANP32D	1.67361	0.910828	1.15e-07	3.31e-07
ANP32E	1855.15	-0.283067	8.68e-06	2.1e-05
ANPEP	2748.82	-0.303389	0.0379828	0.0583137
ANTXR1	3805.69	-1.78383	3.2e-87	3.74e-84
ANTXR2	2150.99	-0.469984	1.12e-12	4.85e-12
ANTXRL	0.415212	0.0321399	0.91329	0.937761
ANXA1	2649.65	-0.474328	1.45e-07	4.16e-07
ANXA10	26.5026	-0.690952	0.00772545	0.0131616
ANXA11	11215.9	0.34818	2.57e-16	1.45e-15
ANXA13	948.768	0.299005	0.0145669	0.0238891
ANXA2	29484.7	0.259589	3.85e-06	9.62e-06
ANXA2R	44.4482	-0.103616	0.180322	0.243401
ANXA3	3495.3	0.271757	5.22e-05	0.000116009
ANXA4	10144.4	0.197187	1.35e-06	3.52e-06
ANXA5	6135.81	-0.257489	1.79e-07	5.06e-07
ANXA6	3846.53	-0.390668	2.91e-09	9.63e-09
ANXA7	4086.75	0.158307	6.15e-07	1.66e-06
ANXA8	3.02927	-0.455086	0.0501475	0.0753616
ANXA8L1	5.10879	-0.481044	0.000588446	0.00116012
ANXA9	299.245	0.204556	0.00103981	0.00198503
AOAH	914.776	-0.0893744	0.345237	0.432438
AOAH-IT1	4.0906	-1.30293	7.58e-14	3.6e-13
AOC1	7541.54	0.470403	9.84e-09	3.11e-08
AOC2	19.2741	-0.374353	3.87e-05	8.72e-05
AOC3	756.391	-1.30374	1.81e-37	4.28e-36
AOC4P	3.69291	-1.29758	7.3e-24	6.96e-23
AOX1	102.899	-1.31337	1.48e-32	2.48e-31
AP1AR	1205.59	-0.160638	0.000486251	0.000969432
AP1B1	4664.02	0.229142	3.09e-07	8.56e-07
AP1B1P1	0.202931	0.251	0.426713	0.519767
AP1G1	3215.24	-0.247728	2.9e-13	1.32e-12
AP1G2	1643.77	0.432847	7.64e-17	4.48e-16
AP1M1	1353.01	0.243724	1.52e-07	4.33e-07
AP1M2	4895.22	0.598914	2.88e-43	9.98e-42
AP1S1	4013.42	0.700526	3.45e-42	1.11e-40
AP1S2	509.818	-0.496478	1.56e-14	7.76e-14
AP1S3	320.257	-0.117621	0.0625466	0.0922977
AP2A1	4147.51	0.31182	3.75e-10	1.33e-09
AP2A2	2883.03	0.284619	2.31e-13	1.06e-12
AP2B1	10251.9	0.079061	0.0388337	0.0595224
AP2M1	8749.97	0.249608	3.47e-10	1.23e-09
AP2S1	3101.57	0.677268	7.63e-38	1.86e-36
AP3B1	2204.18	-0.182643	5.15e-07	1.4e-06
AP3B2	15.4021	-0.659103	3.28e-06	8.26e-06
AP3D1	6845.01	0.223543	3.09e-08	9.35e-08
AP3M1	1885.62	-0.0716608	0.0380266	0.0583695
AP3M2	687.452	-0.0669255	0.152346	0.208908
AP3S1	1728.89	-0.0521675	0.264511	0.342978
AP3S2	786.561	0.0439503	0.22212	0.293448
AP4B1	712.118	0.220104	1.15e-07	3.33e-07
AP4B1-AS1	24.1999	-0.315025	0.000416609	0.00083795
AP4E1	363.026	-0.47188	1.78e-29	2.45e-28
AP4M1	902.975	0.320607	7.9e-15	4.03e-14
AP4S1	181.686	-0.0617333	0.27855	0.358636
AP5B1	775.779	0.064898	0.169429	0.230186
AP5M1	1444.74	-0.154306	0.00140874	0.00263994
AP5S1	576.378	0.407192	6.8e-17	4e-16
AP5Z1	1923.36	0.399603	3.63e-12	1.52e-11
APAF1	997.101	-0.258569	2.18e-08	6.72e-08
APBA1	209.631	-0.0233383	0.77579	0.840745
APBA2	153.395	-0.71604	6.29e-17	3.71e-16
APBA3	650.928	0.615239	7.19e-28	8.87e-27
APBB1	269.392	-0.470524	2.26e-08	6.95e-08
APBB1IP	187.502	-1.03361	6.17e-35	1.21e-33
APBB2	1287.79	-0.329088	8.84e-09	2.81e-08
APC	757.635	-0.579871	3.94e-20	2.87e-19
APC2	120.24	0.0828747	0.242581	0.317573
APCDD1	3765.22	0.56182	6.03e-05	0.000133291
APCDD1L	21.7596	-1.63274	1.39e-27	1.7e-26
APCDD1L-AS1	6.12776	-0.897304	7.4e-11	2.77e-10
APCS	0.369283	0.276384	0.795415	0.854879
APEH	5819.56	0.539787	2.1e-29	2.87e-28
APELA	12.4917	-0.904913	1.14e-16	6.63e-16
APEX1	5376.14	0.350581	1.03e-17	6.43e-17
APEX2	1827.49	0.382018	3.65e-20	2.66e-19
APH1A	7546.51	0.302808	2.03e-19	1.41e-18
APH1B	314.07	-0.175496	0.00360677	0.00641887
API5	3669.87	-0.155996	5.06e-05	0.000112743
APIP	895.492	0.195701	0.00508027	0.008877
APITD1-CORT	12.9901	0.135534	0.0501436	0.0753605
APLF	140.802	-0.303672	0.000143125	0.000302859
APLN	348.182	-0.176179	0.0464602	0.0702447
APLNR	727.23	-0.795869	3.88e-23	3.5e-22
APLP1	48.7336	-0.844185	1.98e-18	1.28e-17
APLP2	16432.1	-0.0382936	0.289003	0.370543
APMAP	5337.22	0.151246	0.00639257	0.0110152
APOA1	20.7815	0.864564	1.2e-06	3.15e-06
APOA1-AS	2.33922	-1.27458	6.82e-12	2.79e-11
APOA2	27.4194	1.29514	8.81e-07	2.34e-06
APOA4	2.47857	1.73944	9.34e-06	2.25e-05
APOA5	1.23032	0.0468488	0.862208	0.900614
APOB	42.3371	0.99621	3.99e-05	8.97e-05
APOBEC1	177.426	0.618297	8.25e-09	2.63e-08
APOBEC2	4.60678	-0.882512	2.46e-10	8.81e-10
APOBEC3A	25.8968	-1.27878	5.49e-26	6.03e-25
APOBEC3B	269.457	0.0644559	0.433946	0.52745
APOBEC3B-AS1	0.150965	0.420512	0.332997	0.419426
APOBEC3C	1088.5	-0.089678	0.297171	0.379641
APOBEC3D	111.464	-0.135856	0.0984401	0.140279
APOBEC3F	127.465	-0.0405677	0.536966	0.631489
APOBEC3G	252.87	-0.294828	0.00135123	0.00253971
APOBEC3H	14.8701	-0.395257	8.58e-05	0.000186316
APOBEC4	7.20868	-0.385948	0.016913	0.0274517
APOBR	1622.78	0.0892692	0.344685	0.431821
APOC1	628.772	-0.931511	1.45e-16	8.38e-16
APOC1P1	2.1272	-0.600706	0.000114694	0.000245498
APOC3	2.66763	0.319798	0.376026	0.465991
APOC4	3.65416	-0.451145	0.00249286	0.00452853
APOD	560.914	-0.972643	1.99e-12	8.49e-12
APOE	3912.21	-0.429747	0.000770093	0.00149652
APOF	1.65777	0.955787	2.43e-06	6.19e-06
APOH	18.142	0.262902	0.090871	0.130303
APOL1	3903.2	-0.177988	0.0695436	0.101858
APOL2	1230.6	-0.124308	0.0751798	0.109496
APOL3	636.43	-0.540497	3.22e-10	1.15e-09
APOL4	289.77	-0.419192	8.44e-06	2.04e-05
APOL5	0.46071	-0.324642	0.176768	0.239141
APOL6	2879.01	-0.438952	5.9e-13	2.62e-12
APOLD1	1642.62	-0.146568	0.233345	0.306729
APOM	111.818	0.500244	1.57e-10	5.72e-10
APOO	506.959	0.343762	1.15e-13	5.39e-13
APOOL	991.106	-0.094293	0.0803854	0.116446
APOPT1	563.236	0.386948	1.94e-20	1.45e-19
APP	35621.3	-0.0602941	0.150286	0.206402
APPBP2	1054.85	-0.287772	1e-11	4.05e-11
APPL1	1592.17	-0.322735	1.88e-10	6.78e-10
APPL2	1845.68	-0.108592	0.00476653	0.00836065
APRT	4724.58	0.647291	6.57e-33	1.12e-31
APTR	388.256	0.278301	1.33e-10	4.85e-10
APTX	1057.36	0.273522	3.9e-17	2.33e-16
AQP1	2062.86	-0.409392	1.66e-05	3.89e-05
AQP10	1.82045	0.0988104	0.663288	0.748404
AQP11	116.364	0.26764	4.21e-06	1.05e-05
AQP12A	5.92338	0.239663	0.117531	0.165
AQP12B	8.42411	0.202282	0.18383	0.24762
AQP2	2.80525	-0.289511	0.176084	0.238313
AQP3	1207.04	0.0265912	0.851958	0.893908
AQP4	1.05562	-0.893448	0.000274588	0.000564089
AQP5	68.0175	-0.553565	0.0102905	0.017224
AQP6	17.7351	0.32674	0.0063682	0.0109757
AQP7	95.0617	-0.0579552	0.563397	0.65698
AQP8	268.382	-0.306954	0.14185	0.195813
AQP9	212.721	-1.69837	1.38e-33	2.46e-32
AQR	1704.95	-0.193379	1.75e-07	4.95e-07
AR	61.4761	-1.28421	6.34e-27	7.36e-26
ARAF	3062.66	0.453969	2.62e-20	1.92e-19
ARAP1	3104.51	-0.0872329	0.048761	0.0734525
ARAP2	617.272	-0.497624	3.88e-15	2.02e-14
ARAP3	763.92	0.0826654	0.250547	0.326939
ARC	31.7013	-0.283436	0.0610367	0.0902919
ARCN1	6280.41	-0.165355	6.4e-09	2.05e-08
AREG	3443.19	0.219931	0.0450533	0.0683119
AREL1	1498.91	-0.102281	0.00187685	0.0034614
ARF3	7195.82	0.0756728	0.0170669	0.0276918
ARF4	7306.08	-0.0254441	0.53277	0.627282
ARF4-AS1	8.01974	0.742452	8.91e-18	5.57e-17
ARF5	5498.81	0.662017	2.4e-39	6.38e-38
ARF6	5516.68	-0.025494	0.501086	0.596162
ARFGAP1	4642	0.396431	6.7e-11	2.52e-10
ARFGAP2	3145	0.206995	3.9e-11	1.5e-10
ARFGAP3	1598.77	-0.207865	2.81e-05	6.42e-05
ARFGEF1	3182.74	-0.2688	2.47e-07	6.9e-07
ARFGEF2	4135.15	-0.302105	2.01e-09	6.73e-09
ARFGEF3	1979.49	-0.233024	0.000917952	0.00176653
ARFIP1	1865.51	-0.0248509	0.590413	0.682229
ARFIP2	2303.09	0.42259	2.02e-28	2.58e-27
ARFRP1	2055.39	0.387857	5.35e-11	2.03e-10
ARG1	6.75496	-0.788183	1.68e-09	5.66e-09
ARG2	163.636	0.267903	0.000265422	0.000546123
ARGFX	0.135817	-0.085443	0.919327	0.942056
ARGLU1	2696.83	-0.0267863	0.641487	0.729526
ARHGAP1	4462.52	-0.0614168	0.100878	0.143499
ARHGAP10	272.717	-0.566422	9.82e-11	3.63e-10
ARHGAP11A	1160.66	-0.203658	0.00082131	0.00159063
ARHGAP12	1659.34	-0.248811	1.23e-07	3.52e-07
ARHGAP15	120.209	-0.935491	4.74e-37	1.08e-35
ARHGAP17	2041.94	-0.0661097	0.0313361	0.0487157
ARHGAP18	1833.43	-0.224034	4.66e-05	0.000104129
ARHGAP19	341.889	-0.229871	1.77e-08	5.49e-08
ARHGAP19-SLIT1	0.67406	-0.929569	0.00178535	0.00330282
ARHGAP20	29.8774	-1.57035	7.91e-54	5.87e-52
ARHGAP21	1995.5	-0.391625	1.98e-18	1.28e-17
ARHGAP22	99.8385	-0.178487	0.0486354	0.073287
ARHGAP23	759.658	-0.355001	1.4e-05	3.3e-05
ARHGAP24	160.825	-0.744505	8.58e-23	7.58e-22
ARHGAP25	213	-0.96811	3.04e-47	1.39e-45
ARHGAP26	2101.2	-0.162106	0.00108294	0.0020618
ARHGAP26-AS1	3.18622	-2.14828	1.41e-11	5.65e-11
ARHGAP26-IT1	1.80389	-2.44977	2.5e-10	8.95e-10
ARHGAP27	3594.69	0.341286	8.53e-15	4.34e-14
ARHGAP27P1	137.133	-0.0829491	0.30843	0.392224
ARHGAP28	61.6985	-1.20341	6e-47	2.66e-45
ARHGAP29	493.126	-0.773031	1.45e-21	1.17e-20
ARHGAP30	492.724	-1.03417	1.75e-41	5.34e-40
ARHGAP31	564.975	-1.07568	6.39e-66	1.26e-63
ARHGAP31-AS1	9.53275	-0.344209	0.00190495	0.00351128
ARHGAP32	2996.01	-0.159782	0.00336774	0.00601453
ARHGAP33	319.678	0.332659	2.58e-06	6.57e-06
ARHGAP35	2797	-0.0917462	0.0263328	0.0414767
ARHGAP36	1.4394	-0.784936	0.00175721	0.00325539
ARHGAP39	868.126	0.419323	3.55e-12	1.49e-11
ARHGAP4	1837.09	0.422835	0.000137697	0.000291956
ARHGAP40	7.76132	-0.115327	0.557404	0.651819
ARHGAP42	349.545	-0.699298	8.85e-31	1.31e-29
ARHGAP44	598.628	-0.0809013	0.34291	0.429955
ARHGAP45	1723.07	0.374875	2.41e-10	8.64e-10
ARHGAP5	2753.38	-0.594519	4.53e-19	3.05e-18
ARHGAP6	219.941	-0.250701	0.0375153	0.0576567
ARHGAP8	133.997	-0.0783748	0.298192	0.380779
ARHGAP9	237.948	-0.592793	5.46e-13	2.43e-12
ARHGDIA	9348.06	0.32218	9.55e-11	3.54e-10
ARHGDIB	2854.05	-0.0185338	0.781327	0.844904
ARHGDIG	96.9054	0.880989	8.29e-08	2.42e-07
ARHGEF10	714.565	-0.206758	0.00452427	0.00795662
ARHGEF10L	3702.71	0.397399	1.92e-14	9.49e-14
ARHGEF11	2234.66	-0.0368067	0.309053	0.392909
ARHGEF12	4442.67	-0.469818	3.67e-28	4.59e-27
ARHGEF15	209.167	-0.818481	3.88e-36	8.34e-35
ARHGEF16	2312.6	0.471786	9.57e-19	6.33e-18
ARHGEF17	819.131	-0.753903	6.05e-29	7.99e-28
ARHGEF18	323.077	-0.229293	4.73e-06	1.17e-05
ARHGEF19	676.148	0.309986	2.9e-06	7.34e-06
ARHGEF2	2573.73	-0.0534536	0.209614	0.278625
ARHGEF25	196.521	-0.936538	2.25e-29	3.07e-28
ARHGEF26	171.243	-0.369847	1.83e-06	4.71e-06
ARHGEF26-AS1	5.79808	-0.0727392	0.678738	0.761955
ARHGEF28	668.374	-0.121077	0.0431471	0.065579
ARHGEF3	765.518	-0.16581	0.000105252	0.000226678
ARHGEF3-AS1	1.03761	-2.77297	0.000134703	0.000285945
ARHGEF33	8.60121	-0.595764	2.38e-07	6.65e-07
ARHGEF35	212.755	0.00651679	0.944113	0.960007
ARHGEF37	398.086	-0.0808201	0.212709	0.28218
ARHGEF38	411.899	-0.0939854	0.168382	0.22891
ARHGEF38-IT1	7.07269	-0.505085	0.000403962	0.000814194
ARHGEF39	551.482	0.367336	1.47e-12	6.31e-12
ARHGEF4	144.605	-0.0298175	0.814455	0.869301
ARHGEF40	1724.13	-0.103649	0.0770188	0.111973
ARHGEF5	860.136	0.12184	0.00747133	0.0127547
ARHGEF6	332.603	-1.25468	2.7e-80	1.66e-77
ARHGEF7	2380.72	-0.0823498	0.0287885	0.0450713
ARHGEF7-AS2	0.26804	-0.162041	0.601222	0.692767
ARHGEF9	724.379	0.0888534	0.042186	0.0642228
ARHGEF9-IT1	0.836075	-0.695267	0.0302052	0.0471157
ARID1A	3454.85	-0.134499	0.00209292	0.00383508
ARID1B	2631.54	-0.140569	3.07e-05	6.99e-05
ARID2	1011.16	-0.372037	7.01e-13	3.09e-12
ARID3A	1770.13	0.0397778	0.662991	0.748266
ARID3B	324.62	-0.010111	0.841549	0.886467
ARID3C	6.46435	0.476684	6.28e-05	0.000138434
ARID4A	617.012	-0.482546	7.62e-23	6.75e-22
ARID4B	1118.07	-0.518659	1.1e-26	1.26e-25
ARID5A	980.528	0.0981074	0.087321	0.125613
ARID5B	1789.76	-0.552044	2.47e-26	2.78e-25
ARIH2	2227.36	0.0695105	0.00555973	0.00966062
ARIH2OS	34.4938	0.307125	5.49e-09	1.77e-08
ARL1	2841.78	0.116945	0.00264079	0.00478461
ARL10	149.408	-1.03247	1.93e-38	4.88e-37
ARL11	179.947	-0.181946	0.119731	0.167786
ARL13A	11.0788	-0.833752	2.91e-13	1.32e-12
ARL13B	227.258	-0.551966	3.01e-24	2.95e-23
ARL14	268.64	0.0931407	0.280925	0.361454
ARL14EP	639.993	-0.043514	0.274742	0.354435
ARL14EPL	0.317682	-0.387802	0.274292	0.353953
ARL15	667.872	-0.34006	1.59e-11	6.33e-11
ARL16	705.764	0.390864	1.03e-17	6.43e-17
ARL17A	23.9722	-0.628936	1.95e-10	7.03e-10
ARL17B	15.9536	-0.231987	0.0136841	0.0225331
ARL2	1690.36	0.619836	1.35e-26	1.54e-25
ARL2-SNX15	0.275763	0.116535	0.61524	0.706412
ARL2BP	215.371	0.0668476	0.140506	0.194163
ARL3	675.395	0.244796	4.99e-09	1.62e-08
ARL4A	1130.45	0.0484482	0.397275	0.48916
ARL4C	1232.55	-1.0806	2.43e-38	6.06e-37
ARL4D	83.5558	-0.0321781	0.722723	0.799599
ARL5A	1882.25	-0.222779	1.67e-05	3.92e-05
ARL5B	1688.15	-0.374135	1.26e-09	4.3e-09
ARL5C	0.276498	0.338035	0.309754	0.393672
ARL6	86.2963	-0.139493	0.00770419	0.0131302
ARL6IP1	8858.67	0.0668977	0.139834	0.193338
ARL6IP4	75.1652	0.625227	2.46e-26	2.76e-25
ARL6IP5	3868.78	0.00903176	0.821286	0.873408
ARL6IP6	749.164	0.00547104	0.893385	0.923687
ARL8A	1473.93	0.211559	4.53e-08	1.35e-07
ARL8B	2385.33	-0.136127	9.65e-05	0.000208572
ARL9	15.5071	-0.474871	0.000125087	0.000266476
ARMC1	1513.6	0.00739647	0.886124	0.918198
ARMC10	1616.97	0.167812	1.08e-05	2.6e-05
ARMC12	5.01582	0.245237	0.014279	0.0234516
ARMC2	133.402	-0.14571	0.0719624	0.105124
ARMC3	5.12214	-0.294036	0.0854554	0.12321
ARMC4	10.2213	-0.600524	9.84e-05	0.000212696
ARMC5	569.55	0.405157	3.92e-13	1.77e-12
ARMC6	1719.31	0.729144	9.55e-44	3.42e-42
ARMC7	610.314	0.383788	5.7e-20	4.11e-19
ARMC8	963.175	-0.149504	5.28e-07	1.44e-06
ARMC9	396.128	-0.469529	6.78e-23	6.02e-22
ARMCX1	124.504	-1.04562	1.83e-44	6.89e-43
ARMCX2	272.209	-0.793346	1.03e-21	8.44e-21
ARMCX3	1750.91	-0.22145	0.000203336	0.000423446
ARMCX4	216.807	-0.336941	6.42e-05	0.000141475
ARMCX5	523.34	0.0158042	0.716281	0.794147
ARMCX6	268.665	0.00920085	0.87193	0.907804
ARMS2	0.549793	-0.255684	0.179702	0.242718
ARMT1	919.607	-0.0487657	0.259284	0.336967
ARNT	1475.1	-0.219253	1.89e-12	8.06e-12
ARNTL	286.78	-0.300599	1.71e-11	6.78e-11
ARNTL2	938.856	-0.134254	0.0637144	0.0939085
ARNTL2-AS1	1.92133	-1.49947	2.67e-11	1.04e-10
ARPC1A	5461.3	0.421617	4.57e-32	7.42e-31
ARPC1B	7537.59	0.322495	1.06e-10	3.92e-10
ARPC2	9935.43	0.0842909	0.000862768	0.00166582
ARPC3	7053.07	0.173475	5.18e-05	0.000115158
ARPC4	4916.11	0.378208	1.36e-22	1.18e-21
ARPC4-TTLL3	17.6147	0.611381	3.37e-11	1.3e-10
ARPC5	7057.05	0.0796233	0.0438462	0.0665853
ARPC5L	2035.73	0.503414	2.51e-37	5.84e-36
ARPIN	1380.15	-0.323483	1.37e-14	6.88e-14
ARPP19	3762.17	-0.259838	5.43e-08	1.61e-07
ARPP21	1.50007	-0.908976	0.000389093	0.000785579
ARR3	9.83483	-0.453099	5.69e-05	0.000126026
ARRB1	1188.6	0.0975741	0.0525812	0.0787203
ARRB2	1500.89	0.0692835	0.159205	0.217445
ARRDC1	3411.84	0.716933	3.87e-39	1.01e-37
ARRDC1-AS1	316.599	0.45071	1.94e-23	1.8e-22
ARRDC2	1010.64	0.0718035	0.0863069	0.124292
ARRDC3	1961.48	-0.437996	1.12e-13	5.24e-13
ARRDC3-AS1	20.0488	-0.271737	0.00386653	0.00685507
ARRDC4	923.205	-0.437028	1.34e-11	5.37e-11
ARRDC5	4.12192	-0.749094	6.1e-09	1.96e-08
ARSA	1356.49	0.199689	0.000812752	0.0015751
ARSB	493.423	-0.527306	2.7e-21	2.15e-20
ARSD	3209.06	0.284451	8.16e-06	1.98e-05
ARSE	2662.72	0.700047	1.48e-11	5.91e-11
ARSF	0.708899	-0.304622	0.143534	0.197926
ARSG	162.102	-0.0895041	0.124305	0.173582
ARSH	7.90667	0.673166	2.04e-07	5.73e-07
ARSI	80.706	-0.800141	5.22e-13	2.32e-12
ARSJ	317.561	-0.219699	0.03416	0.0528298
ARSK	163.695	-0.152267	0.000510654	0.00101583
ART1	0.787068	-1.06087	1.3e-05	3.08e-05
ART3	85.5712	0.271286	0.110169	0.155524
ART4	10.5453	-1.14185	5.03e-10	1.77e-09
ART5	12.0844	-0.0404996	0.773918	0.839221
ARTN	71.28	0.653202	1.69e-16	9.66e-16
ARV1	623.614	0.447556	3.73e-21	2.93e-20
ARVCF	653.944	0.290601	3.7e-06	9.27e-06
ARX	20.8534	0.479753	0.0213392	0.0341053
AS3MT	3.03368	0.0813573	0.567911	0.661031
ASAH1	4246.89	-0.0710574	0.135066	0.187243
ASAH2	27.0054	-0.0200417	0.799483	0.857653
ASAH2B	133.263	-0.0290068	0.573258	0.666127
ASAP1	1259.27	-0.601814	5.77e-24	5.55e-23
ASAP1-IT2	4.32249	-1.06925	3.05e-08	9.26e-08
ASAP2	932.963	-0.315268	1.25e-11	4.99e-11
ASAP3	393.332	-0.196202	0.00310274	0.00556978
ASB1	856.627	0.0131766	0.711075	0.789723
ASB10	0.273935	0.105655	0.853393	0.894823
ASB11	0.909879	-0.828663	0.000506549	0.00100784
ASB12	14.1283	0.725488	7.15e-12	2.92e-11
ASB13	1603.68	0.425208	8.13e-21	6.22e-20
ASB14	25.3117	-0.453915	7.32e-07	1.96e-06
ASB15	0.81638	-1.59006	9.08e-06	2.19e-05
ASB16	41.7508	0.108908	0.094718	0.135388
ASB16-AS1	259.833	0.136653	0.00120106	0.0022752
ASB17	0.168478	0.00475327	0.994869	0.996659
ASB18	0.945914	-0.534325	0.0345072	0.0533386
ASB2	141.431	-0.419725	9.36e-05	0.000202662
ASB3	67.0493	-0.193032	0.000597747	0.00117726
ASB4	20.7179	0.433867	0.0167755	0.0272436
ASB5	6.75116	-1.45545	1.98e-06	5.09e-06
ASB6	986.172	0.309687	4.92e-18	3.12e-17
ASB7	560.472	-0.133046	7.84e-05	0.000170889
ASB8	815.898	-0.0225236	0.372815	0.462674
ASB9	311.083	0.550528	3.51e-09	1.15e-08
ASCC1	682.796	0.136523	0.000100152	0.000216213
ASCC2	2070.81	0.28651	7.88e-17	4.62e-16
ASCC3	1922.16	-0.253535	1.91e-09	6.39e-09
ASCL1	1.77005	0.298826	0.183769	0.247577
ASCL2	4579.76	0.955357	1.33e-17	8.23e-17
ASCL3	0.283204	-0.246895	0.489037	0.584294
ASCL4	0.460203	-0.423674	0.133056	0.184676
ASCL5	58.8403	0.952981	1.02e-14	5.18e-14
ASF1A	640.321	0.020497	0.672981	0.756946
ASF1B	1691.57	0.520282	8.77e-25	8.93e-24
ASGR1	173.176	0.578953	7.88e-07	2.1e-06
ASGR2	14.2961	-0.329699	0.000954551	0.00183198
ASH2L	1473.56	-0.0259874	0.527028	0.621836
ASIC1	640.282	0.51836	4.33e-13	1.94e-12
ASIC2	29.0651	0.0928679	0.566153	0.65951
ASIC3	34.9752	0.278499	0.00722955	0.0123609
ASIC4	5.30809	0.152096	0.298602	0.381218
ASIC5	0.542836	0.215159	0.548999	0.643431
ASIP	5.13574	-0.18103	0.09972	0.141964
ASL	2770.99	0.629461	8.37e-25	8.54e-24
ASMT	4.28955	0.593049	6.38e-06	1.56e-05
ASMTL	1220.59	0.435418	1.57e-15	8.41e-15
ASNA1	2542.3	0.623418	6.07e-31	9.12e-30
ASNS	2108.47	0.423357	1.6e-11	6.34e-11
ASNSD1	1416.65	0.0570933	0.107218	0.151825
ASPA	15.5835	-1.16156	2.07e-24	2.05e-23
ASPDH	9.04284	-0.0208416	0.852917	0.894592
ASPG	63.3579	0.324264	0.0265796	0.0418434
ASPH	7559.13	-0.194783	0.000778179	0.00151148
ASPHD1	331.892	0.266981	0.00457716	0.00804237
ASPHD2	302.182	-0.0351204	0.670192	0.75428
ASPM	987.339	-0.34842	3.39e-07	9.35e-07
ASPN	661.02	-1.85996	3.58e-51	2.2e-49
ASPRV1	31.5425	-0.00698708	0.923918	0.9456
ASPSCR1	1584.21	0.651928	2.62e-27	3.11e-26
ASRGL1	564.162	0.279245	0.00526506	0.00917861
ASS1	15471.6	0.576067	1.9e-12	8.11e-12
ASTE1	310.527	-0.00794282	0.839267	0.885161
ASTL	8.82533	-0.0198567	0.874628	0.909731
ASTN1	4.21287	-1.49661	2.13e-15	1.13e-14
ASTN2	139.397	0.242897	3.41e-05	7.75e-05
ASTN2-AS1	1.70609	-2.99831	1.16e-12	5.04e-12
ASXL1	3008.8	-0.0738783	0.109911	0.155188
ASXL2	1666.94	-0.494659	4.53e-29	6.05e-28
ASXL3	37.3934	-0.538471	0.000116985	0.000250103
ASZ1	0.349153	0.131245	0.760285	0.828783
ATAD1	1730.99	-0.141485	0.0026825	0.00485642
ATAD2	1831.79	-0.214988	0.000172203	0.000361056
ATAD2B	507.453	-0.545075	1.37e-20	1.03e-19
ATAD3A	1661.34	0.709032	1.91e-30	2.79e-29
ATAD3B	1121.85	0.577627	1.33e-20	9.97e-20
ATAD3C	121.558	0.274188	0.0281248	0.0441179
ATAD5	348.495	-0.400753	1.77e-09	5.94e-09
ATAT1	551.177	0.224531	1.36e-05	3.22e-05
ATCAY	4.57783	-1.11861	2.96e-13	1.34e-12
ATE1	1394.87	-0.129464	0.000423199	0.000850327
ATE1-AS1	12.5018	-0.0318162	0.78574	0.847873
ATF1	818.279	-0.0644971	0.077076	0.112034
ATF2	1265.24	-0.247273	1.15e-10	4.23e-10
ATF3	1724.34	-0.00594499	0.946825	0.962052
ATF4	9941.24	0.309095	1.96e-16	1.12e-15
ATF6	2202.1	-0.200241	2.2e-09	7.32e-09
ATF6B	4275.61	0.136688	0.000524746	0.00104218
ATF7	1172.32	-0.174301	3.08e-06	7.79e-06
ATF7IP	2383.22	-0.32478	9.49e-11	3.52e-10
ATF7IP2	330.989	0.00189167	0.98272	0.987834
ATG10	242.92	0.203873	1.01e-06	2.68e-06
ATG101	1055.52	0.575899	9.94e-29	1.3e-27
ATG12	1285.11	-0.133954	0.00508296	0.00888103
ATG13	2305.1	0.00100838	0.972903	0.981426
ATG14	626.67	-0.153126	0.000217415	0.000451157
ATG16L1	1584.98	0.114058	6.54e-05	0.000144029
ATG16L2	606.765	0.0696653	0.320395	0.405455
ATG2A	1728.76	0.189824	0.000130134	0.000276572
ATG2B	891.337	-0.418255	9.36e-18	5.83e-17
ATG3	2041.7	0.192444	5.7e-10	2e-09
ATG4A	444.109	0.022893	0.611787	0.703035
ATG4B	2202.55	0.487706	1.37e-30	2e-29
ATG4C	311.546	-0.18103	0.000195094	0.000406863
ATG4D	885.296	0.651685	8.79e-32	1.4e-30
ATG5	1670.77	0.128881	0.000347462	0.000705365
ATG7	845.256	-0.00483313	0.886058	0.918189
ATG9A	3002.75	0.277491	6.06e-11	2.29e-10
ATG9B	211.06	0.161365	0.0970851	0.138475
ATIC	4953.63	0.338257	1.19e-21	9.66e-21
ATL1	174.055	-0.269032	1.08e-05	2.59e-05
ATL2	1785.61	-0.0304609	0.437728	0.53134
ATL3	2310.6	-0.320113	1.2e-09	4.08e-09
ATM	1056.5	-0.720414	8.45e-28	1.04e-26
ATMIN	1698.77	-0.145616	1.69e-06	4.37e-06
ATN1	5017.6	0.169872	0.000480692	0.000959004
ATOH1	639.402	0.592719	0.000263903	0.000543237
ATOH7	6.66418	0.397839	0.000286065	0.000586584
ATOH8	177.92	0.766646	7.29e-11	2.73e-10
ATOX1	1205.66	0.532803	3.36e-31	5.15e-30
ATP10A	195.621	-1.16489	6.92e-51	4.16e-49
ATP10B	6831.43	-0.044257	0.541138	0.635597
ATP10D	443.381	-0.681293	2.32e-29	3.15e-28
ATP11A	3399.62	0.0433246	0.531469	0.626096
ATP11A-AS1	2.87534	-2.25802	1.6e-13	7.43e-13
ATP11B	2459.36	-0.302476	3.32e-10	1.18e-09
ATP11C	763.331	-0.491598	7.44e-16	4.09e-15
ATP12A	31.453	-0.660925	0.00658898	0.0113303
ATP13A1	3675.18	0.373939	1.81e-16	1.03e-15
ATP13A2	3603.2	0.464916	3.26e-14	1.59e-13
ATP13A3	4063.73	-0.388441	9.66e-13	4.22e-12
ATP13A4	33.5303	-0.576972	2.43e-05	5.59e-05
ATP13A5	1.11234	-1.33363	9.86e-07	2.61e-06
ATP1A1	50671.8	0.259739	4.39e-07	1.2e-06
ATP1A1-AS1	86.7789	0.32803	2.11e-06	5.42e-06
ATP1A2	52.1123	-1.94827	1.87e-35	3.81e-34
ATP1A3	122.759	-0.301182	0.0188105	0.0303042
ATP1A4	2.00027	-1.21416	8.33e-15	4.24e-14
ATP1B1	18298.1	0.275142	6.75e-05	0.000148341
ATP1B2	27.0014	-0.925163	1.25e-22	1.09e-21
ATP1B3	6088.05	0.280823	1.09e-12	4.74e-12
ATP1B4	0.479445	0.0400533	0.91185	0.936735
ATP23	261.44	0.363595	1.12e-19	7.91e-19
ATP2A1	57.3528	0.311334	0.000462535	0.00092507
ATP2A1-AS1	27.6648	0.803276	3.15e-19	2.15e-18
ATP2A2	12443.9	-0.0814376	0.00826955	0.0140364
ATP2A3	4294.11	0.277788	0.00312155	0.00560225
ATP2B1	1865.79	-0.366618	2.63e-13	1.2e-12
ATP2B1-AS1	29.7807	-0.368113	8.82e-10	3.04e-09
ATP2B2	3.48265	-1.34149	1.17e-19	8.24e-19
ATP2B2-IT2	0.0312922	0.530767	0.817617	NA
ATP2B3	2.35025	-1.5494	4.7e-15	2.44e-14
ATP2B4	1920.48	-0.927967	1.58e-43	5.59e-42
ATP2C1	3756.37	-0.122438	3.29e-05	7.47e-05
ATP2C2	2655.51	0.212532	0.000563641	0.00111515
ATP4A	1.50078	-0.474644	0.019155	0.0308189
ATP4B	1.42293	-0.818402	4.44e-05	9.94e-05
ATP5A1	14617.5	0.262637	1.03e-07	2.98e-07
ATP5B	31385.4	0.410682	2.44e-19	1.68e-18
ATP5C1	7246.11	0.466768	2.08e-34	3.92e-33
ATP5D	4535.02	1.1874	3.13e-57	3.02e-55
ATP5E	9217.67	0.457021	9.98e-19	6.58e-18
ATP5EP2	53.4695	1.21123	1.59e-31	2.48e-30
ATP5F1	5686.94	0.371441	2.04e-18	1.32e-17
ATP5G1	3871.88	0.820491	8.5e-57	7.89e-55
ATP5G2	8734.11	0.621271	1.24e-54	9.97e-53
ATP5G3	9237.64	0.521892	2.03e-34	3.82e-33
ATP5H	4004.67	0.402789	2.6e-23	2.38e-22
ATP5I	2990.3	0.693852	1.5e-26	1.71e-25
ATP5J	2649.17	0.382858	5.73e-15	2.96e-14
ATP5J2	4682.32	0.748345	1.33e-49	7.26e-48
ATP5J2-PTCD1	4.44424	0.39432	1.02e-05	2.45e-05
ATP5L	4766.56	0.469568	1.6e-32	2.67e-31
ATP5L2	2.55881	0.102436	0.558981	0.653091
ATP5O	2663.2	0.510621	8.97e-31	1.33e-29
ATP5S	752.457	0.144728	0.000286859	0.000588005
ATP5SL	1759.54	0.52115	1.13e-32	1.91e-31
ATP6AP1	6399.61	0.319675	2.83e-13	1.29e-12
ATP6AP1L	98.0042	-0.200208	0.00993548	0.0166656
ATP6AP2	4837.17	-0.0897931	0.0329418	0.051054
ATP6V0A2	995.761	-0.0378161	0.29645	0.378844
ATP6V0A4	7.56964	0.0601544	0.761868	0.829967
ATP6V0B	5092.34	0.76169	6.72e-40	1.85e-38
ATP6V0C	1004.2	-0.0152308	0.814292	0.869244
ATP6V0D1	4211.53	0.470941	3.1e-21	2.45e-20
ATP6V0D2	38.3166	-0.847867	7.81e-17	4.58e-16
ATP6V0E1	4795.92	0.361984	1.13e-22	9.94e-22
ATP6V0E2	754.909	0.43773	1.19e-09	4.06e-09
ATP6V0E2-AS1	25.1193	0.116119	0.168517	0.229079
ATP6V1A	2189.38	-0.221662	2.26e-08	6.93e-08
ATP6V1B1	19.3102	0.123169	0.37361	0.463513
ATP6V1B1-AS1	0.750686	-0.685683	0.0246884	0.0390629
ATP6V1B2	2981.24	-0.158076	0.00161096	0.00299632
ATP6V1C1	2041.8	-0.221028	3.97e-07	1.09e-06
ATP6V1C2	314.647	0.00895533	0.923473	0.945305
ATP6V1D	1411.58	0.00838222	0.827489	0.877331
ATP6V1E1	2978.77	0.164803	1.05e-06	2.78e-06
ATP6V1E2	177.959	0.138371	0.00387236	0.00686228
ATP6V1F	3248.01	0.580888	6.63e-34	1.21e-32
ATP6V1G1	3024.47	0.152296	0.000305708	0.000624724
ATP6V1G2	10.4236	-0.573196	9.61e-12	3.88e-11
ATP6V1G2-DDX39B	0.10264	0.0755766	0.865013	0.902612
ATP6V1G3	0.165827	-0.0729208	0.951097	0.965219
ATP6V1H	1691	0.141003	0.000416235	0.000837341
ATP7A	505.635	-0.397897	2.76e-12	1.16e-11
ATP7B	1301.37	0.092099	0.166031	0.225937
ATP8A1	1062.52	-0.369896	1.75e-05	4.1e-05
ATP8A2	19.2506	-1.21437	2.5e-46	1.07e-44
ATP8B1	5447.44	-0.175544	0.00155747	0.0029026
ATP8B2	483.438	-1.12413	4.29e-56	3.84e-54
ATP8B3	36.6665	-0.0536642	0.600038	0.69171
ATP8B4	81.3405	-1.28359	1.08e-53	7.96e-52
ATP8B5P	10.0151	-0.114324	0.246665	0.322513
ATP9A	7822.89	-0.260199	0.000151702	0.000320227
ATP9B	583.841	-0.0269019	0.619485	0.710065
ATPAF1	1805.46	0.282131	1.84e-15	9.8e-15
ATPAF2	500.617	0.439282	1.91e-23	1.77e-22
ATPIF1	3621.98	0.662286	7.62e-47	3.37e-45
ATR	1149.62	-0.242671	2.7e-07	7.51e-07
ATRAID	3584.67	0.524929	2.44e-31	3.77e-30
ATRIP	6.34979	0.152372	0.100115	0.142474
ATRN	1578.21	-0.295994	3.08e-06	7.79e-06
ATRNL1	17.5133	-1.50002	1.67e-24	1.66e-23
ATRX	2113.88	-0.543317	9.73e-18	6.06e-17
ATXN1	1143.92	-0.727905	1.41e-33	2.51e-32
ATXN10	2481.97	0.153555	2.15e-05	4.98e-05
ATXN1L	1457.83	-0.364028	1.72e-24	1.7e-23
ATXN2	1452.79	0.0542773	0.200143	0.267498
ATXN2L	4747.37	0.203557	3.68e-07	1.01e-06
ATXN3	681.901	-0.220511	6.21e-06	1.52e-05
ATXN3L	0.0934614	0.462678	0.757463	0.826709
ATXN7	894.912	-0.388183	1.65e-14	8.24e-14
ATXN7L1	339.054	-0.166603	1.34e-05	3.18e-05
ATXN7L2	223.192	0.313078	6e-11	2.27e-10
ATXN7L3	2581.2	0.16926	2.79e-07	7.77e-07
ATXN7L3B	3876.25	-0.00162417	0.954927	0.968139
AUH	529.505	0.222186	1.21e-09	4.11e-09
AUNIP	194.115	0.224411	8.38e-05	0.000182315
AUP1	5621.66	0.463623	2.43e-32	3.99e-31
AURKA	1807.08	0.172874	0.00110942	0.00210981
AURKAIP1	3433.22	0.766307	8.3e-40	2.27e-38
AURKB	1133.56	0.593019	5.59e-23	4.99e-22
AURKC	16.071	-0.121609	0.148876	0.204605
AUTS2	2346.72	0.0522179	0.40114	0.493243
AVEN	581.751	0.237237	3.69e-08	1.11e-07
AVIL	210.007	-0.0485638	0.530817	0.625423
AVL9	4028.22	-0.169346	0.000150542	0.000317922
AVP	0.133523	0.590516	0.371753	0.461527
AVPI1	897.189	0.409595	9.33e-14	4.4e-13
AVPR1A	54.1126	-1.42556	2.32e-35	4.69e-34
AVPR1B	0.801405	-0.884232	0.000284777	0.000584045
AVPR2	22.2822	-0.487992	0.000208722	0.000434083
AWAT1	0.597657	-0.834282	0.0252991	0.0399507
AWAT2	0.318661	-0.466361	0.165283	0.224959
AXDND1	89.4468	0.675652	1.21e-05	2.88e-05
AXIN1	2901.4	0.37031	1.44e-12	6.19e-12
AXIN2	5469.23	0.349109	0.000190323	0.000397301
AXL	929.833	-0.77236	5.91e-25	6.09e-24
AZGP1	2771.35	0.756444	9.97e-14	4.69e-13
AZGP1P1	13.6879	0.75844	3.64e-07	1e-06
AZI2	517.201	-0.190936	1.11e-08	3.5e-08
AZIN1	6947.02	-0.0532744	0.252786	0.329491
AZIN2	170.384	-0.0484999	0.52462	0.619432
AZU1	2.29595	0.152601	0.255191	0.332184
B2M	76734.7	-0.0749028	0.223675	0.295253
B3GALNT1	148.023	-0.418294	1.13e-05	2.7e-05
B3GALNT2	449.069	-0.174996	0.00044439	0.000890533
B3GALT1	56.2905	-0.298421	0.0688922	0.100995
B3GALT2	63.5218	-0.740272	9.34e-07	2.48e-06
B3GALT4	351.426	0.182621	0.00317907	0.00569744
B3GALT5	1036.09	-0.265029	0.0619672	0.0915352
B3GALT5-AS1	24.4034	-0.271192	0.154529	0.211664
B3GALT6	911.898	0.533105	7.15e-25	7.32e-24
B3GAT1	19.4774	-0.868495	2.6e-14	1.27e-13
B3GAT2	24.4388	-0.511599	2.44e-08	7.48e-08
B3GAT3	1182.38	0.493821	9.33e-24	8.85e-23
B3GLCT	407.714	-0.149572	0.00131544	0.00247563
B3GNT2	1186.51	-0.234583	1.68e-08	5.21e-08
B3GNT3	5176.1	0.347792	5.75e-11	2.17e-10
B3GNT4	46.8007	0.381406	4.47e-05	0.00010007
B3GNT5	1039.52	-0.358282	1.16e-10	4.27e-10
B3GNT6	503.391	-0.00745489	0.971521	0.980624
B3GNT7	1362.54	-0.0187923	0.897588	0.926792
B3GNT8	767.696	0.475655	7.58e-10	2.63e-09
B3GNT9	294.439	-0.150731	0.00949399	0.0159755
B3GNTL1	268.186	0.484284	5.52e-23	4.93e-22
B4GALNT1	49.9392	-0.909966	1.73e-30	2.52e-29
B4GALNT2	279.277	-0.0551733	0.796651	0.855744
B4GALNT3	2432.39	0.212457	0.00185271	0.00341958
B4GALNT4	417.46	0.434787	0.00693166	0.011882
B4GALT1	5103.73	-0.140444	0.000533244	0.00105816
B4GALT1-AS1	32.024	0.356182	1.82e-08	5.63e-08
B4GALT2	2057.7	0.429868	9.57e-23	8.43e-22
B4GALT3	1747.81	0.389675	2.69e-25	2.82e-24
B4GALT4	1399.08	0.0592566	0.121522	0.170073
B4GALT4-AS1	1.52667	-1.51769	1.06e-08	3.35e-08
B4GALT5	4406.5	-0.179154	1.6e-06	4.15e-06
B4GALT6	261.131	-0.213125	0.00261477	0.00473968
B4GALT7	1273.09	0.694248	2.99e-42	9.69e-41
B4GAT1	674.981	0.265924	2.19e-09	7.3e-09
B9D1	353.119	0.780859	3.96e-36	8.46e-35
B9D2	223.229	0.642861	3.78e-26	4.19e-25
BAALC	18.0987	-0.995488	1.92e-19	1.34e-18
BAALC-AS1	38.4716	-0.234842	0.000602014	0.00118497
BAALC-AS2	0.652017	-0.138198	0.425249	0.518442
BAAT	20.5761	0.856128	7.23e-07	1.94e-06
BABAM1	1425.53	0.496457	2.91e-40	8.24e-39
BACE1	856.653	-0.458481	1.03e-18	6.81e-18
BACE2	6561.05	0.272522	2.64e-05	6.06e-05
BACH2	54.7628	-1.69472	3.2e-58	3.29e-56
BAD	955.208	0.417387	1.18e-16	6.87e-16
BAG1	3227.58	0.21004	5.42e-07	1.47e-06
BAG2	424.727	-0.242024	0.0182506	0.029461
BAG3	1772.34	0.12813	0.0148934	0.0243819
BAG4	761.78	-0.0605483	0.303675	0.386766
BAG5	1841.85	-0.0361337	0.257537	0.334939
BAG6	8222.5	0.173539	2.2e-06	5.64e-06
BAHCC1	603.787	-0.221521	0.00960036	0.0161417
BAHD1	1154.08	0.0569006	0.142816	0.196994
BAIAP2	1366.34	0.189677	0.00591555	0.010234
BAIAP2-AS1	685.483	0.0409115	0.495623	0.590956
BAIAP2L1	4004.26	0.240604	2.05e-07	5.78e-07
BAIAP2L2	1973.57	0.608407	2.08e-18	1.35e-17
BAIAP3	219.136	0.218976	0.0388593	0.0595538
BAK1	1590.38	0.328731	7.22e-11	2.71e-10
BAMBI	788.797	0.25218	0.0291543	0.0455982
BANF1	3773.63	0.400726	4.29e-20	3.11e-19
BANF2	1.16202	0.265074	0.286658	0.36792
BANK1	95.4726	-0.521628	1.33e-07	3.81e-07
BANP	537.454	0.433826	1.74e-22	1.5e-21
BAP1	2838.33	0.224371	2.04e-09	6.82e-09
BARD1	499.884	-0.187834	0.000306495	0.000626162
BARHL1	0.472582	0.0201942	0.936222	0.955314
BARHL2	0.459235	-0.215709	0.627907	0.717748
BARX1	14.5267	-0.302684	0.111415	0.157149
BARX2	214.369	0.211663	0.11083	0.156391
BASP1	480.161	-1.31988	2.67e-64	4.48e-62
BATF	179.78	0.301693	0.00507063	0.00886081
BATF2	1162.25	0.161552	0.0323737	0.0502335
BATF3	65.1263	-0.291979	0.000337026	0.000685072
BAX	2967.06	0.497882	6.97e-23	6.19e-22
BAZ1A	1655.67	-0.285623	2.82e-11	1.1e-10
BAZ1B	3888.94	-0.172579	8.37e-08	2.44e-07
BAZ2A	4226.98	-0.230736	1.06e-09	3.63e-09
BAZ2B	1142.23	-0.560034	2.98e-18	1.91e-17
BBIP1	260.562	-0.325614	3.98e-08	1.2e-07
BBOF1	82.4733	-0.582115	9.98e-20	7.08e-19
BBOX1	4.85491	-0.484901	0.00908059	0.0153251
BBOX1-AS1	93.4598	0.243233	0.075484	0.109891
BBS1	56.9013	-0.186508	0.000307525	0.000627999
BBS10	338.451	-0.157489	0.0113918	0.0189601
BBS12	160.837	0.0704513	0.209199	0.27817
BBS2	1043.69	0.130529	0.000505392	0.00100562
BBS4	336.03	-0.10352	0.0208953	0.033444
BBS5	144.232	0.289182	1.35e-05	3.2e-05
BBS7	370.487	-0.119828	0.00142469	0.00266813
BBS9	302.415	-0.321554	2.85e-11	1.11e-10
BBX	1319.69	-0.566685	1.89e-23	1.75e-22
BCAM	1127.78	0.0975853	0.286744	0.367989
BCAN	112.901	-0.0438787	0.533096	0.627615
BCAP29	1366.48	-0.14458	0.00134429	0.00252747
BCAP31	13222.2	0.419749	6.21e-18	3.92e-17
BCAR1	3625.26	0.315638	6.22e-09	2e-08
BCAR3	594.685	-0.000165054	0.997503	0.998093
BCAR4	0.503894	0.306668	0.161476	0.220251
BCAS1	1352.32	-0.148342	0.180151	0.243231
BCAS2	976.021	0.0704563	0.0717374	0.104815
BCAS3	617.529	-0.0166455	0.737433	0.811024
BCAS4	363.509	0.34038	0.000120819	0.000257782
BCAT1	469.875	-1.91282	2.76e-73	8.96e-71
BCAT2	1523.9	0.541836	9.18e-25	9.32e-24
BCCIP	1694.72	0.179512	3.13e-06	7.9e-06
BCDIN3D	174.79	0.133768	0.00138025	0.00259217
BCDIN3D-AS1	17.6753	-0.0497532	0.484998	0.580121
BCHE	27.54	-1.30935	5.48e-16	3.04e-15
BCKDHA	125.805	0.0242419	0.579013	0.671779
BCKDHB	1005.61	0.0388761	0.406489	0.498986
BCKDK	1881.78	0.409499	4.12e-19	2.79e-18
BCL10	1275.36	-0.0790864	0.1162	0.163278
BCL11A	669.7	0.291566	0.000106978	0.000230248
BCL11B	467.714	-0.0621369	0.271656	0.350958
BCL2	291.919	-0.700884	1.11e-19	7.87e-19
BCL2A1	175.174	-1.02446	1.33e-18	8.72e-18
BCL2L1	5312.78	0.209812	9.82e-05	0.000212337
BCL2L10	36.6579	0.496169	1.56e-05	3.68e-05
BCL2L11	814.233	-0.357513	1.43e-16	8.25e-16
BCL2L12	927.473	0.59501	1.03e-28	1.35e-27
BCL2L13	1734.53	0.0334889	0.248951	0.325111
BCL2L14	856.47	0.421302	1.45e-12	6.24e-12
BCL2L15	1426.04	0.0534848	0.500456	0.595594
BCL2L2	1239.86	-0.206774	2.92e-08	8.86e-08
BCL2L2-PABPN1	12.6098	-0.010517	0.888228	0.919907
BCL6	590.094	-0.600113	1.05e-21	8.56e-21
BCL6B	234.419	-1.01886	2.98e-57	2.89e-55
BCL7A	762.86	0.136923	0.00107196	0.00204223
BCL7B	1827.46	0.36961	5.57e-25	5.75e-24
BCL7C	1733.02	0.630058	3.14e-33	5.44e-32
BCL9	1230.59	-0.10035	0.018075	0.0292039
BCL9L	1586.87	-0.292101	2.8e-07	7.77e-07
BCLAF1	3623.99	-0.335638	1.87e-12	7.99e-12
BCO1	125.003	0.0298425	0.727388	0.803115
BCO2	30.3431	-0.231847	0.0151898	0.0248218
BCOR	1620.97	-0.298587	9.48e-15	4.8e-14
BCORL1	718.159	-0.196218	0.000153166	0.0003232
BCORP1	2.40248	-0.797787	0.000606846	0.00119398
BCR	2827.34	0.181305	0.000117664	0.000251417
BCS1L	1056.67	0.511708	4.98e-39	1.29e-37
BCYRN1	149.779	-0.342852	0.000878742	0.00169582
BDH1	2729.05	0.545306	2.04e-25	2.15e-24
BDH2	458.841	-0.0500958	0.43508	0.528581
BDKRB1	56.776	-0.190445	0.0199665	0.0320627
BDKRB2	627.585	-0.244009	6.6e-05	0.000145247
BDNF	31.6917	-0.620206	1.71e-10	6.2e-10
BDNF-AS	48.6043	0.146639	0.0463387	0.0700792
BDP1	1022.22	-0.557466	3.18e-18	2.03e-17
BEAN1	45.7751	-0.396408	0.00388238	0.00687848
BEAN1-AS1	1.1	-0.569656	0.00309986	0.00556546
BECN1	2227.96	-0.027094	0.391998	0.483349
BECN2	1.57681	0.552951	0.00732248	0.0125088
BEGAIN	43.7788	-0.0318172	0.758488	0.827488
BEND2	0.34276	-0.451366	0.292066	0.37406
BEND3	514.523	0.210054	4.76e-07	1.3e-06
BEND4	6.50345	-1.43026	7.16e-24	6.84e-23
BEND5	17.2364	-0.744128	1.18e-13	5.52e-13
BEND6	20.5644	-1.64648	9.74e-55	7.88e-53
BEND7	611.835	-0.0572328	0.363162	0.452144
BEST1	80.3688	-0.436292	3.19e-09	1.05e-08
BEST2	99.5534	0.171554	0.378443	0.468366
BEST3	14.4739	0.00659885	0.972331	0.981145
BEST4	51.3453	0.37705	0.00180736	0.00334062
BET1	713.972	0.0640394	0.167842	0.228255
BET1L	2404.53	0.231442	4.72e-12	1.96e-11
BEX1	10.3322	-0.00603864	0.971178	0.98044
BEX2	168.092	0.500773	0.00152389	0.00284479
BEX3	1326.79	0.288689	0.00114569	0.00217471
BEX4	261.908	-0.651951	1.82e-10	6.57e-10
BEX5	68.4378	0.119057	0.416729	0.50981
BFAR	2678.42	0.0946005	0.000788125	0.00152966
BFSP1	108.761	0.321061	3.06e-05	6.98e-05
BFSP2	4.29379	-0.793788	2.48e-08	7.57e-08
BFSP2-AS1	0.73502	-1.29037	1.83e-08	5.66e-08
BGLAP	15.6891	0.636214	1.52e-12	6.55e-12
BGLT3	0.112936	0.524912	0.723363	0.800101
BGN	9334.74	-1.02183	4.13e-26	4.57e-25
BHLHA15	34.1846	-0.0180141	0.865949	0.903035
BHLHA9	7.94199	1.37679	6.43e-08	1.9e-07
BHLHB9	157.428	-0.277331	2.05e-05	4.75e-05
BHLHE22	44.4513	-1.13034	4.1e-35	8.14e-34
BHLHE23	0.251719	0.490563	0.376021	0.465991
BHLHE40	6362.96	-0.335935	3.71e-08	1.11e-07
BHLHE40-AS1	42.8338	-0.287944	6.83e-06	1.67e-05
BHLHE41	636.409	-0.461935	1.52e-06	3.97e-06
BHMG1	2.37986	0.953191	1.78e-07	5.05e-07
BHMT	8.74111	0.526139	0.0241504	0.0382636
BHMT2	25.7913	-1.65124	4.3e-53	3.05e-51
BICC1	350.134	-1.37062	1.89e-61	2.51e-59
BICD1	402.977	-0.453488	3.16e-13	1.43e-12
BICD2	984.464	-0.259993	1.14e-11	4.58e-11
BICDL1	556.335	0.193679	0.000370675	0.000750403
BICDL2	1754.52	0.444247	1.48e-12	6.36e-12
BID	2092.06	0.636633	3.77e-36	8.11e-35
BIK	739.853	0.467176	5.55e-09	1.79e-08
BIN1	2669.01	0.424828	1.46e-12	6.3e-12
BIN2	225.747	-0.65686	7.59e-31	1.13e-29
BIN3	506.01	0.234685	9.99e-07	2.64e-06
BIRC2	1511.51	-0.271602	8.64e-10	2.99e-09
BIRC3	1422.92	-0.720012	1.76e-14	8.72e-14
BIRC5	2517.06	0.562378	1.58e-23	1.48e-22
BIRC6	3315.4	-0.513343	1.08e-22	9.49e-22
BIRC6-AS2	2.92944	-1.47187	8.72e-14	4.12e-13
BIRC7	34.4818	-0.218948	0.127255	0.177266
BIRC8	0.185975	0.303458	0.761729	0.829893
BIVM	662.337	-0.0291165	0.594859	0.686653
BIVM-ERCC5	0.192345	0.225612	0.437718	0.53134
BLACE	0.720988	0.309537	0.376894	0.466843
BLCAP	3779.45	0.227736	3.16e-07	8.76e-07
BLID	0.245568	-0.372872	0.681528	0.764573
BLK	29.9674	-1.0526	1.62e-12	6.95e-12
BLM	445.603	-0.121746	0.0240308	0.0380973
BLMH	1229.31	0.0960705	0.0482804	0.0727991
BLNK	420.683	-0.0650726	0.370703	0.460419
BLOC1S1	1266.16	0.73195	4.51e-46	1.9e-44
BLOC1S2	764.993	-0.000155864	0.997319	0.998023
BLOC1S3	631.766	0.274727	2.28e-13	1.04e-12
BLOC1S4	586.308	0.540372	6.39e-33	1.09e-31
BLOC1S5	515.648	-0.0192932	0.610204	0.70163
BLOC1S5-TXNDC5	3.31745	-1.09989	2.22e-15	1.18e-14
BLOC1S6	1507.81	-0.323237	1.11e-12	4.83e-12
BLVRA	510.681	-0.0722336	0.361523	0.450477
BLVRB	2161.7	0.944664	2.51e-37	5.85e-36
BLZF1	655.691	-0.200669	3.56e-05	8.05e-05
BMF	527.628	-0.517788	6.88e-18	4.33e-17
BMI1	1073.86	-0.18118	0.000210994	0.000438611
BMP1	1426.56	-0.25738	3.77e-06	9.44e-06
BMP10	0.226923	-0.123575	0.837876	0.884172
BMP15	0.119545	0.530244	0.473872	0.569143
BMP2	568.387	-0.160063	0.0483437	0.0728833
BMP2K	365.429	-0.422646	2.23e-16	1.27e-15
BMP3	59.8554	-1.18188	6.15e-12	2.53e-11
BMP4	2830.01	0.317507	0.000797252	0.0015466
BMP5	64.7029	-0.442696	0.00131245	0.00247021
BMP6	63.6067	-0.811757	5.87e-16	3.25e-15
BMP7	1536.17	0.34506	0.0138143	0.0227267
BMP8A	50.6074	-0.269691	0.00127522	0.00240573
BMP8B	424.721	-0.0389779	0.503335	0.598441
BMPER	66.1578	0.77955	6.44e-07	1.73e-06
BMPR1A	879.09	-0.21463	1.79e-07	5.06e-07
BMPR1B	36.3067	-0.766537	6.24e-06	1.53e-05
BMPR2	2176.8	-0.742262	4.02e-36	8.58e-35
BMS1	2047.2	-0.116225	0.000894895	0.00172443
BMS1P17	0.169812	-0.0951854	0.857464	0.897509
BMS1P20	61.8986	-0.0100543	0.831696	0.880035
BMS1P21	4.91562	-0.647585	1.35e-07	3.87e-07
BMS1P22	1.21395	-1.06855	8.85e-05	0.000191972
BMS1P4	10.948	0.0225113	0.77998	0.843917
BMS1P5	52.2198	-0.609259	2.01e-11	7.91e-11
BMT2	339.594	-0.294931	8.96e-08	2.61e-07
BMX	49.3924	-0.356379	0.000882261	0.00170163
BNC1	2.73392	-1.80483	1.28e-14	6.42e-14
BNC2	184.418	-1.98923	4.93e-81	3.29e-78
BNIP1	343.963	0.454787	1.17e-29	1.63e-28
BNIP2	1284.44	-0.482042	7.15e-21	5.49e-20
BNIP3	531.623	0.0266734	0.814358	0.869244
BNIP3L	1923.57	-0.313961	3.31e-06	8.35e-06
BNIPL	21.9942	0.10552	0.251711	0.328257
BOC	264.592	-1.45639	4.88e-47	2.18e-45
BOD1	1653.23	0.471837	3.25e-29	4.37e-28
BOD1L1	1382.64	-0.571191	7.38e-31	1.1e-29
BOD1L2	0.482406	1.15323	7.43e-05	0.000162449
BOK	1167.27	0.382419	8.59e-08	2.51e-07
BOLA1	331.69	0.598134	1.01e-28	1.31e-27
BOLA2-SMG1P6	164.193	0.171993	0.00706789	0.0121022
BOLA2B	37.5916	1.23941	1.37e-43	4.86e-42
BOLA3	649.169	0.478997	3.46e-25	3.61e-24
BOLA3-AS1	32.3783	-0.468647	1.07e-05	2.56e-05
BOLL	1.32778	-1.7097	5.84e-12	2.41e-11
BORA	462.736	0.106307	0.0499942	0.0751504
BORCS5	400.647	0.158187	0.000138242	0.000293031
BORCS6	274.043	0.277189	1.66e-07	4.71e-07
BORCS7	540.975	-0.134258	0.00905015	0.0152792
BORCS8	13.5388	-0.219827	0.0115091	0.0191411
BPESC1	0.422144	-0.0644436	0.879685	0.913772
BPGM	365.041	-0.249752	2.97e-10	1.06e-09
BPHL	587.037	0.282323	2.16e-12	9.18e-12
BPIFA1	1.29449	-0.512337	0.340138	0.42704
BPIFA2	0.662323	-0.903777	0.021483	0.0343164
BPIFA3	0.198031	0.290374	0.764952	0.832377
BPIFA4P	0.145919	0.32008	0.756909	0.82622
BPIFB1	3.93929	-1.60097	1.85e-07	5.23e-07
BPIFB2	3.95032	0.257854	0.434983	0.528518
BPIFB3	0.330654	0.317783	0.706453	0.785484
BPIFB4	0.867996	-1.44356	0.000340536	0.000691904
BPIFB6	0.0891634	0.351129	0.738485	0.811796
BPIFC	0.306231	-0.266624	0.358603	0.447268
BPNT1	1681.42	0.298081	4.08e-10	1.44e-09
BPTF	2172.52	-0.431545	8.94e-17	5.23e-16
BRAF	768.89	-0.370454	3.51e-13	1.58e-12
BRAP	930.394	-0.00800139	0.753765	0.823672
BRAT1	2844.89	0.52765	9.7e-26	1.04e-24
BRCA1	962.995	-0.080099	0.1244	0.173683
BRCA2	610.984	-0.391878	1.15e-07	3.33e-07
BRCC3	1672.82	-0.00345183	0.936659	0.955669
BRD1	1512.01	0.0270971	0.416405	0.509467
BRD2	7054.33	-0.0644756	0.0442152	0.0671109
BRD3	1273.84	-0.122979	0.000956756	0.00183592
BRD4	3808.07	0.170592	5.21e-06	1.29e-05
BRD7	2185.92	-0.0611758	0.112138	0.158046
BRD8	1589.95	0.0472712	0.137833	0.190796
BRD9	1395.81	0.185895	1.77e-06	4.58e-06
BRD9P2	1.76025	-0.0530641	0.777324	0.842095
BRDT	0.876198	-0.651248	0.00408057	0.00721374
BRDTP1	0.25259	0.460423	0.517472	0.612353
BRE	1086.87	0.133577	1.42e-05	3.36e-05
BRF1	1127.07	0.306743	1.28e-13	5.99e-13
BRF2	293.354	0.364853	2.06e-10	7.42e-10
BRI3	3193.52	0.552348	7.67e-26	8.32e-25
BRI3BP	2940.44	0.135486	0.0038964	0.00690279
BRICD5	102.097	0.363317	4.43e-07	1.21e-06
BRINP1	20.0396	0.0596351	0.685851	0.768035
BRINP2	4.00653	-0.131674	0.527976	0.622608
BRINP3	21.2525	-0.355482	0.113765	0.160126
BRIP1	366.332	-0.288594	2.46e-06	6.26e-06
BRIX1	1423.88	0.1086	0.0409127	0.0624185
BRK1	3906.27	0.279799	4.82e-16	2.68e-15
BRMS1	1909.78	0.427339	6.29e-20	4.51e-19
BRMS1L	208.068	-0.133725	0.0056411	0.00979108
BROX	2064.99	-0.165029	0.000798912	0.00154956
BRPF1	924.797	0.0146033	0.661309	0.746944
BRPF3	1919.71	-0.155228	0.000144366	0.000305458
BRS3	0.536891	-0.0463571	0.865081	0.902612
BRSK1	118.619	-0.118925	0.119841	0.167889
BRSK2	235.829	0.350248	0.0150027	0.0245419
BRWD1	1624.21	-0.502365	2.98e-15	1.57e-14
BRWD1-AS1	0.993942	-0.458339	0.0103305	0.0172835
BRWD1-IT2	13.1128	0.367347	9.2e-07	2.44e-06
BRWD3	1028.94	-0.462151	6.28e-11	2.37e-10
BSCL2	204.891	0.151159	0.00198134	0.00364319
BSDC1	2435.38	0.0173808	0.54975	0.64419
BSG	26317.7	0.443869	3.25e-21	2.56e-20
BSN	40.1003	-0.725817	3.45e-11	1.33e-10
BSN-AS2	1.24788	-0.313953	0.1024	0.145572
BSND	0.936003	-0.388378	0.0882225	0.126801
BSPH1	0.116881	0.404509	0.578147	0.671041
BSPRY	1786.19	0.543666	6.25e-23	5.56e-22
BST1	157.703	-0.199704	0.030702	0.0478237
BST2	2608.11	0.038891	0.743437	0.815666
BSX	0.117059	0.459972	0.57763	0.670507
BTAF1	1170.67	-0.469243	1.46e-19	1.02e-18
BTBD1	2252.69	-0.139104	0.000277835	0.000570459
BTBD10	1007.44	0.00902051	0.763799	0.831451
BTBD11	112.905	-0.312248	0.0116659	0.0193818
BTBD16	45.8694	0.563421	1.6e-08	4.98e-08
BTBD17	1.63599	0.131627	0.550062	0.644459
BTBD18	3.54508	-1.66974	3.27e-19	2.23e-18
BTBD19	120.663	-0.627805	5.66e-13	2.51e-12
BTBD2	4405.88	0.702783	1.79e-36	3.92e-35
BTBD3	1264.73	-0.0813884	0.10288	0.146205
BTBD6	1911.01	0.460712	1.6e-22	1.39e-21
BTBD7	1137.48	-0.313137	1.3e-15	7.02e-15
BTBD8	16.9795	-0.846919	4.22e-21	3.3e-20
BTBD9	781.99	-0.0497482	0.267355	0.346051
BTC	251.211	0.0462876	0.467167	0.562355
BTD	501.261	0.204205	2.47e-06	6.29e-06
BTF3	16095	0.332246	1.76e-16	1.01e-15
BTF3L4	1053.13	-0.0629895	0.20018	0.267532
BTG1	3553.27	-0.0662802	0.153195	0.20996
BTG2	4671.86	-0.136175	0.0296236	0.0462795
BTG3	887.554	0.0532543	0.255998	0.333104
BTG4	0.300185	0.00938492	0.977997	0.984652
BTK	121.771	-1.22212	1.73e-49	9.28e-48
BTLA	20.1334	-1.13534	1.18e-26	1.35e-25
BTN1A1	20.3761	0.0299863	0.839744	0.885464
BTN2A1	1124.4	-0.0177912	0.638696	0.727398
BTN2A2	326.031	-0.345557	1.6e-11	6.37e-11
BTN2A3P	121.369	-0.194492	0.000165426	0.000347564
BTN3A1	1351.03	-0.223774	0.000122964	0.000262144
BTN3A2	1571.77	-0.18451	0.000727791	0.00141833
BTN3A3	698.792	-0.331684	2.91e-07	8.07e-07
BTNL2	0.366122	-0.753654	0.00917246	0.0154667
BTNL3	429.718	0.165358	0.181123	0.244397
BTNL8	333.453	0.141529	0.296132	0.37852
BTNL9	293.283	0.0716237	0.48618	0.581327
BTRC	711.585	-0.0921367	0.0018575	0.00342815
BUB1	1364.28	-0.00372474	0.936865	0.955796
BUB1B	937.476	-0.0462068	0.390355	0.481501
BUB1B-PAK6	0.356921	-0.0919606	0.702364	0.781832
BUB3	4134.34	0.198608	2.77e-09	9.19e-09
BUD13	762.111	0.0992898	0.000573036	0.00113193
BUD23	3778.04	0.404855	7.65e-28	9.42e-27
BUD31	1492.67	0.261886	2.31e-08	7.09e-08
BVES	63.9953	-1.15886	5.98e-35	1.17e-33
BVES-AS1	1.86532	-1.39916	1.98e-15	1.05e-14
BYSL	1200.88	0.410617	4.68e-20	3.39e-19
BZW1	3723.03	-0.198684	1.59e-05	3.74e-05
BZW2	4926.85	0.310363	6.81e-14	3.24e-13
C10orf10	1077.41	-0.74364	4.31e-16	2.4e-15
C10orf105	1.36836	-0.822252	2.69e-06	6.83e-06
C10orf107	6.88213	-0.752187	2.45e-10	8.79e-10
C10orf11	148.002	0.106684	0.272647	0.352044
C10orf113	2.47528	-2.5112	3.13e-16	1.77e-15
C10orf120	0.112612	0.445014	0.530616	0.625248
C10orf128	160.031	-0.637721	7.93e-15	4.04e-14
C10orf142	0.451622	-0.603634	0.00618402	0.0106685
C10orf35	272.823	0.510648	1.62e-18	1.06e-17
C10orf53	0.234198	0.296963	0.622461	0.712952
C10orf55	20.36	-0.430327	1.77e-06	4.58e-06
C10orf62	0.58818	0.174871	0.453317	0.547947
C10orf67	7.40652	0.139517	0.407079	0.499574
C10orf71	0.702147	-0.215309	0.463263	0.558266
C10orf76	1047.71	-0.0206231	0.421378	0.514555
C10orf82	47.2419	0.251756	0.172909	0.234369
C10orf88	238.32	-0.0545811	0.127986	0.178189
C10orf90	1.93081	-1.28951	1.63e-09	5.51e-09
C10orf99	2605.4	0.74825	1.39e-08	4.35e-08
C11orf1	633.954	0.481345	2.06e-22	1.76e-21
C11orf16	3.3876	0.0192465	0.881116	0.914689
C11orf21	23.472	-0.996798	1.13e-14	5.71e-14
C11orf24	1759.5	0.273749	4.23e-10	1.49e-09
C11orf40	0.120188	0.4671	0.7	0.77991
C11orf42	9.80107	-0.340812	0.000898168	0.00173045
C11orf45	49.1221	-0.196525	0.024075	0.0381569
C11orf49	1431.24	0.341809	2.49e-16	1.41e-15
C11orf52	1.6682	-0.15352	0.221315	0.292478
C11orf53	82.8212	0.84529	1.72e-09	5.8e-09
C11orf54	1151.97	-0.0821228	0.147121	0.202454
C11orf57	1143.01	-0.0182491	0.574349	0.667129
C11orf58	3558.67	-0.0685897	0.0787871	0.114365
C11orf63	58.8592	-0.55143	1.64e-07	4.67e-07
C11orf65	18.1595	-0.577825	1.37e-07	3.93e-07
C11orf68	1126.13	0.392066	2.47e-17	1.5e-16
C11orf70	30.1139	0.240158	0.0357615	0.0551498
C11orf71	224.324	0.0983759	0.0976797	0.139263
C11orf72	1.68998	-0.00262903	0.984137	0.989015
C11orf74	172.836	0.0665843	0.262004	0.339992
C11orf80	471.754	0.154777	0.000838274	0.00162067
C11orf84	873.391	0.305116	6.29e-09	2.02e-08
C11orf86	87.4572	0.337067	0.0464793	0.0702691
C11orf87	2.9544	-1.1909	4e-09	1.31e-08
C11orf88	1.4915	-1.15305	4.52e-11	1.72e-10
C11orf91	2.36452	-0.0213077	0.870822	0.907057
C11orf94	3.43297	0.0861378	0.423424	0.516622
C11orf95	852.909	-0.183239	0.00346608	0.00617884
C11orf96	782.713	-0.0624593	0.512273	0.607523
C11orf97	0.947101	0.440338	0.0516191	0.077374
C11orf98	105.191	0.128535	0.0489311	0.0736755
C12orf10	1512.28	0.595068	8.52e-41	2.47e-39
C12orf29	641.447	0.107518	0.032692	0.0506972
C12orf4	504.317	-0.0542535	0.270931	0.350118
C12orf40	1.83208	-2.82493	2.15e-17	1.31e-16
C12orf42	4.00026	-0.54031	0.000132102	0.000280627
C12orf43	505.209	0.153604	7.03e-07	1.89e-06
C12orf45	444.791	0.420972	1.75e-20	1.3e-19
C12orf49	2228.89	0.0290811	0.401177	0.493263
C12orf50	1.07967	-0.703462	0.000691893	0.00135301
C12orf54	1.8306	-0.533052	0.000517413	0.00102849
C12orf56	23.9724	-0.0199295	0.939557	0.957456
C12orf57	1543.04	0.794945	7.03e-24	6.72e-23
C12orf60	33.3048	0.0779933	0.23134	0.30439
C12orf65	605.498	0.131852	2.8e-05	6.41e-05
C12orf66	363.974	0.121627	0.00329188	0.0058849
C12orf71	1.35729	-0.40164	0.00823648	0.0139833
C12orf73	295.826	0.402223	1.13e-24	1.14e-23
C12orf74	8.45908	-0.145208	0.124886	0.174267
C12orf75	1960.22	0.288462	2.08e-07	5.86e-07
C12orf76	242.961	0.112585	0.00183805	0.00339519
C14orf1	1604.12	0.30752	8.46e-14	4e-13
C14orf105	18.2735	-0.474924	0.0454119	0.0687889
C14orf119	1902.61	0.409123	1.25e-23	1.18e-22
C14orf132	174.269	-1.41395	9.41e-59	9.9e-57
C14orf159	1209.79	0.15886	0.00557506	0.00968437
C14orf166	3906.9	0.27592	2.73e-13	1.24e-12
C14orf177	0.0741576	0.403845	0.771438	0.837322
C14orf178	0.573792	0.398705	0.0290602	0.0454633
C14orf180	1.8489	-1.69794	2.61e-08	7.98e-08
C14orf2	2682.12	0.705692	2.12e-53	1.54e-51
C14orf28	115.604	-0.165708	0.00153723	0.00286763
C14orf37	106.049	-0.880194	8.07e-26	8.74e-25
C14orf39	1.11751	-0.700376	0.00857919	0.0145282
C14orf79	375.186	0.344651	5.83e-12	2.4e-11
C14orf80	591.286	0.67662	1.47e-22	1.28e-21
C14orf93	384.214	0.308536	2.25e-23	2.08e-22
C15orf38-AP3S2	5.7773	-0.534704	1.04e-08	3.27e-08
C15orf39	1768.06	0.205366	2.3e-05	5.3e-05
C15orf40	453.205	0.107853	0.00559121	0.00971025
C15orf41	250.554	-0.0507502	0.321103	0.406218
C15orf52	537.435	-0.217878	0.00370645	0.00658423
C15orf53	1.97862	-0.978645	1.09e-09	3.74e-09
C15orf57	428.165	0.0691138	0.0499108	0.0750444
C15orf59	31.4502	-1.04585	1.73e-25	1.83e-24
C15orf61	326.634	0.866261	2.12e-50	1.23e-48
C15orf62	82.934	-0.0986907	0.132471	0.183974
C15orf65	43.0053	0.197216	0.00317922	0.00569744
C16orf45	232.441	-0.500828	9.76e-11	3.61e-10
C16orf46	41.7104	-0.1395	0.00745295	0.0127252
C16orf52	321.84	-0.395149	1.48e-15	7.97e-15
C16orf54	83.9322	-1.01128	7.99e-20	5.7e-19
C16orf58	1619.11	0.143229	0.000269549	0.000554274
C16orf59	322	0.572845	7.98e-20	5.69e-19
C16orf62	821.167	-0.305074	6.13e-05	0.000135338
C16orf70	677.328	0.0680447	0.0203125	0.0325777
C16orf71	20.9035	0.0742506	0.247388	0.323323
C16orf72	1658.29	-0.275852	1.49e-12	6.42e-12
C16orf74	64.7186	0.665697	5.62e-08	1.67e-07
C16orf78	0.114963	3.61e-07	0.999999	0.999999
C16orf82	0.115136	0.181456	0.802616	0.860048
C16orf86	31.8755	-0.264677	0.000376553	0.000761576
C16orf87	296.491	-0.285805	1.08e-09	3.7e-09
C16orf89	27.3291	-0.920677	5.41e-11	2.05e-10
C16orf90	0.430777	-0.254776	0.319194	0.404131
C16orf91	626.514	0.577751	1.76e-29	2.42e-28
C16orf92	0.281993	0.141398	0.684685	0.767166
C16orf95	48.178	0.339244	4.1e-13	1.84e-12
C16orf96	1.69838	-0.828157	4.4e-08	1.32e-07
C17orf105	0.696954	-1.01483	2.62e-06	6.66e-06
C17orf107	36.5814	-0.643552	4.28e-17	2.55e-16
C17orf47	1.49721	-0.551498	0.000678493	0.00132824
C17orf49	36.9523	-0.0121331	0.827305	0.877215
C17orf50	2.67267	0.369851	0.00982582	0.0164982
C17orf51	173.652	-0.305982	5.94e-06	1.46e-05
C17orf53	256.379	0.319811	1.5e-10	5.46e-10
C17orf58	359.428	0.261586	2.24e-09	7.48e-09
C17orf62	2019.06	0.237185	1.25e-07	3.59e-07
C17orf64	0.915122	-0.0151826	0.936416	0.955464
C17orf67	69.6038	0.261149	3.92e-05	8.82e-05
C17orf74	0.2321	0.431418	0.366626	0.45601
C17orf75	622.944	0.282531	1.48e-12	6.36e-12
C17orf78	31.7207	0.14819	0.516733	0.611636
C17orf80	624.681	0.00488404	0.886878	0.918715
C17orf97	105.374	0.234934	0.00545442	0.00948961
C17orf98	0.46257	0.147739	0.479317	0.574355
C17orf99	9.45478	0.570052	8.5e-05	0.000184824
C18orf21	304.462	0.138056	0.00255383	0.00463353
C18orf25	712.274	-0.309876	9.76e-10	3.35e-09
C18orf32	177.109	-0.026841	0.520459	0.615452
C18orf54	126.903	-0.569719	4.64e-18	2.95e-17
C18orf63	0.247402	-0.0103286	0.982279	0.987475
C18orf8	647.277	-0.0324481	0.403346	0.495591
C19orf12	691.24	0.108347	0.000970909	0.00186109
C19orf18	12.1121	0.333735	0.012166	0.0201439
C19orf24	1907.14	0.893351	1.71e-46	7.4e-45
C19orf25	1117.94	0.536592	6.69e-30	9.42e-29
C19orf33	1512.72	0.624937	4.86e-13	2.17e-12
C19orf35	22.4056	-0.209411	0.0147726	0.0241994
C19orf38	42.849	-0.162465	0.103891	0.147543
C19orf43	4300.66	0.679082	4.85e-52	3.17e-50
C19orf44	173.284	0.137268	0.00151362	0.0028263
C19orf45	147.718	0.35307	4.12e-05	9.26e-05
C19orf47	518.859	0.403773	4.25e-21	3.32e-20
C19orf48	4202.21	0.867968	3.07e-44	1.14e-42
C19orf53	2981.51	0.684376	5.37e-49	2.79e-47
C19orf54	611.967	0.255941	7.75e-09	2.47e-08
C19orf57	165.646	0.569698	1.33e-10	4.87e-10
C19orf60	1555.21	1.08869	3.59e-51	2.2e-49
C19orf66	690.643	0.140323	0.0041383	0.00731082
C19orf67	2.8758	0.0856249	0.551907	0.646459
C19orf68	321.619	0.093821	0.0908762	0.130303
C19orf70	2011.84	0.825483	6.24e-48	2.98e-46
C19orf71	59.6704	0.0365217	0.58624	0.678145
C19orf73	50.7688	0.726644	4.85e-32	7.85e-31
C19orf81	5.38601	1.34408	3.45e-11	1.33e-10
C19orf84	3.02774	-0.37083	0.0142635	0.0234277
C1D	399.855	-0.0796078	0.125804	0.175442
C1GALT1	1601.82	-0.19726	0.000310451	0.000633752
[truncated: 22,321 more rows]
