# Supplementary material for: Molecular Subclassification Based on Crosstalk Analysis Improves Prediction of Prognosis in Colorectal Cancer
Source: Front Genet. 2021 Nov 4;12:689676. doi: 10.3389/fgene.2021.689676 (PMC8600263; doi:10.3389/fgene.2021.689676)
Supplement: Supplementary file 14 [file Table8.XLSX]

## Sheet: Table S4-HALLMARK-GSEA.gene_set
Table S8. Results of Hallmark gene-set enrichment analysis (GSEA) analyses.
Term	ES	NES	P-val	FDR	Geneset_size	Matched_size	Genes
HALLMARK_COAGULATION	0.541991	2.09426	0	0	138	131	C9,SERPINC1,C8B,HRG,FGG,ITIH1,C8A,FGA,APOC3,CPB2,F13B,APOA1,TF,F2,KLKB1,F11,CPN1,LEFTY2,MMP8,PF4,F12,CFD,PROZ,RGN,GP9,MSRB2,SERPINA1,HPN,MASP2,TMPRSS6,SH2B2,GNB2,CTSE,C8G,ACOX2,F10,PROC,PEF1,KLK8,MMP15,ANG,HMGCS2,CD9,PREP,MST1,S100A13,DCT,CAPN5,RABIF,DUSP14,WDR1,CTSH,ISCU,MEP1A,S100A1,RAC1,SIRT2,LTA4H,CASP9,FURIN,DUSP6,HNF4A,MMP7,C2,CRIP2,USP11,DPP4,LGMN,RAPGEF3,ARF4,PRSS23,TIMP1,GDA,MAFF,CFB,CAP…
HALLMARK_MYC_TARGETS_V2	0.541326	1.91908	0	0	58	57	SRM,PUS1,EXOSC5,NOC4L,PHB,RABEPK,RRP9,TBRG4,NOP16,SLC19A1,WDR74,MRTO4,IMP4,DCTPP1,MCM5,SLC29A2,PLK1,IPO4,CDK4,FARSA,PPAN,DUSP2,BYSL,PES1,TMEM97,HSPE1,AIMP2,NOP2,LAS1L,PA2G4,NDUFAF4,GRWD1,UNG,RRP12,SUPV3L1,NPM1,MYC,TFB2M,RCL1,SORD,MYBBP1A,NIP7,GNL3,MCM4,HSPD1,TCOF1,PRMT3,PPRC1,CBX3,MAP3K6,NOLC1,WDR43,MPHOSPH10,PLK4,DDX18,HK2,UTP20
HALLMARK_EPITHELIAL_MESENCHYMAL_TRANSITION	-0.6537	-1.57765	0	0.000706428	200	192	PRSS2,MSX1,IGFBP2,PLOD3,MCM7,SLC6A8,TNFRSF12A,CXCL1,SDC1,TGFBI,ID2,CAPG,AREG,IL32,MEST,PPIB,PFN2,ANPEP,FUCA1,PVR,SAT1,JUN,QSOX1,GADD45A,SERPINE2,RHOB,DKK1,NT5E,CD44,SNTB1,VEGFA,LGALS1,SDC4,CD59,PLOD1,IGFBP4,TIMP1,COPA,TNFRSF11B,PLAUR,SERPINH1,GPC1,MATN2,ITGB5,FSTL3,FAS,ENO2,PMEPA1,ECM1,TPM1,LAMA1,PDLIM4,TPM4,GPX7,EMP3,GADD45B,SGCB,BMP1,LAMC2,LAMA3,GLIPR1,TGFB1,FMOD,LOXL1,DAB2,ITGA2,LRP1,TGM2,TGFB…
HALLMARK_BILE_ACID_METABOLISM	0.449889	1.63925	0	0.00824176	112	104	CYP8B1,GC,HAO1,AKR1D1,APOA1,TTR,AGXT,DIO1,ALDH8A1,GNMT,SLC27A5,CYP7A1,SLC22A18,SULT2B1,PRDX5,PEX11G,NR0B2,FDXR,EPHX2,PEX6,ABCA4,PEX16,SERPINA6,SLC23A1,GSTK1,IDH2,ABCG8,HSD3B1,SOD1,PXMP2,PEX7,RBP1,PIPOX,PHYH,ABCA2,NR1I2,CYP39A1,PECR,ALDH1A1,PFKM,SLC27A2,RXRA,HSD3B7,PEX11A,HACL1,DHCR24,FADS2,MLYCD,CAT,PAOX,IDH1,ABCD1,SOAT2,RETSAT,IDI1,ISOC1,ACSL5,SLC29A1,ALDH9A1,LIPE,HSD17B4,PEX19,GNPAT,AMACR,CYP27…
HALLMARK_PEROXISOME	0.400952	1.57314	0	0.0164835	104	96	ALB,HAO2,TTR,DIO1,FABP6,TSPO,FIS1,SULT2B1,PRDX5,HRAS,HSD11B2,EPHX2,PEX6,ACOT8,ABCB9,CEL,SERPINA6,GSTK1,IDH2,ECH1,DHRS3,PEX14,SLC25A4,ACAA1,SOD1,CRAT,HMGCL,CLN6,CACNA1B,ABCC8,CTBP1,FDPS,PRDX1,ERCC1,NUDT19,SLC25A19,NR1I2,PEX5,CDK7,ALDH1A1,CNBP,SLC27A2,MVP,HSD3B7,PEX11A,DHCR24,PEX2,MLYCD,CAT,ITGB1BP1,ECI2,CRABP2,SLC25A17,IDH1,ABCD1,RETSAT,IDI1,ISOC1,ACSL5,PEX11B,ABCB4,ALDH9A1,HSD17B4,GNPAT,ERCC3,RDH…
HALLMARK_FATTY_ACID_METABOLISM	0.307255	1.27273	0	0.0989011	158	153	CYP4A11,HAO2,CYP4A22,RDH16,MIF,ALDH3A1,IDH3G,NTHL1,ECI1,HSD17B10,D2HGDH,GSTZ1,REEP6,ACOT8,ACADS,GRHPR,MDH2,PCBD1,ALDOA,CEL,ECHS1,NCAPH2,NSDHL,IDH3B,ADSL,CBR1,ECH1,CA6,SUCLG1,HADH,GCDH,ACAA1,UROD,CRAT,PDHA1,H2AFZ,HMGCL,UROS,CBR3,FABP1,FH,ODC1,GPD1,CA4,ENO3,HMGCS2,ACOT2,ACADL,ACAT2,PSME1,S100A10,EPHX1,APEX1,PTS,ACADVL,SDHA,CCDC58,FASN,ERP29,PRDX6,HCCS,HSD17B7,ACO2,BPHL,MDH1,ALDH1A1,ACSS1,AUH,HSDL2,…
HALLMARK_INFLAMMATORY_RESPONSE	-0.5557	-1.3351	0.001	0.160712	200	189	CD70,HPN,TNFSF9,CCL24,SLC28A2,IFITM1,ADORA2B,CCL20,P2RY2,LY6E,RHOG,ADRM1,SRI,CDKN1A,GPC3,P2RX4,CCRL2,IL18,TAPBP,IRF7,MYC,MEP1A,IFNGR2,ACVR1B,PVR,RTP4,SLC11A2,RELA,GNA15,RAF1,IL15RA,RIPK2,SLC7A1,FZD5,SLC31A1,PTGER4,NMI,BST2,SEMA4D,IRF1,TIMP1,HBEGF,GCH1,ABI1,CD55,PSEN1,NFKBIA,MET,IL4R,PTGER2,ATP2A2,PLAUR,NDP,NFKB1,GABBR1,ATP2C1,LIF,CD82,BTG2,TNFSF10,LYN,EREG,IFNAR1,TNFSF15,HRH1,ACVR2A,TLR3,LCK,ADM,…
HALLMARK_KRAS_SIGNALING_UP	-0.538125	-1.29717	0.002	0.200155	200	192	ARG1,IGF2,PCSK1N,RBP4,GADD45G,NR0B2,PIGR,ETV4,KCNN4,PSMB8,TMEM176A,IL1RL2,CCL20,SLPI,PCP4,PLEK2,EPHB2,USH1C,SERPINA3,TSPAN1,AKT2,IL33,JUP,TMEM176B,CBX8,SPRY2,TSPAN7,YRDC,ID2,GLRX,SCG5,ATG10,HKDC1,FBXO4,CCND2,MALL,CAB39L,CSF2,FUCA1,F2RL1,KLF4,ZNF277,DUSP6,TSPAN13,SOX9,ACE,BTC,CDADC1,TRIB1,MAP7,IL2RG,MPZL2,ANKH,CROT,PTCD2,TMEM158,GALNT3,PPP1R15A,ZNF639,HBEGF,DNMBP,CA2,VWA5A,CFB,IRF8,CBR4,ST6GAL1,AM…
HALLMARK_UV_RESPONSE_DN	-0.520017	-1.25462	0.02002	0.232132	144	136	ID1,SLC22A18,MGMT,PEX14,MT1E,ADORA2B,MTA1,ERBB2,SRI,DBP,PPARG,ANXA2,ICA1,FHL2,RXRA,ANXA4,MYC,MRPS31,MAP2K5,ATP5S,INSIG1,ARHGEF9,MIOS,SLC7A1,MGLL,VAV2,BCKDHB,RBPMS,PLCB4,PAPD7,DDAH1,GCNT1,KALRN,FZD2,MAPK14,ADD3,MET,SPOP,CDKN1B,NFKB1,CDK13,ATP2C1,YTHDC1,WDR37,ABCC1,SIPA1L1,PIK3R3,SMAD3,DYRK1A,AGGF1,SYNJ2,CITED2,PRKCE,ACVR2A,BMPR1A,F3,DLG1,NFIB,SMAD7,SFMBT1,SCAF8,CELF2,IGF1R,VLDLR,PRKCA,RND3,ATRN,PT…
HALLMARK_ALLOGRAFT_REJECTION	-0.524324	-1.26331	0.002	0.253784	200	194	F2,IL13,RPL3L,PF4,SOCS1,NME1,RPS9,RPS19,RPL9,RPS3A,CDKN2A,PSMB10,EIF5A,HLA-G,EIF3D,ELANE,CXCR3,RPL39,CSK,NOS2,GZMB,TRAF2,HLA-A,CAPG,IL18,TAPBP,MRPL3,AKT1,UBE2N,IRF7,CCND3,NPM1,PTPN6,IFNGR2,AARS,CCND2,INHBB,IL12A,RARS,TAP1,IL27RA,SIT1,MTIF2,GLMN,RIPK2,ELF4,DARS,EIF3J,C2,IFNGR1,IL2RG,TPD52,IKBKB,GCNT1,TIMP1,NCF4,LY75,ABI1,CD7,ABCE1,HLA-E,GZMA,IRF8,BCL10,CD47,IL4R,B2M,ACHE,BRCA1,PRKCG,CD3D,IL7,CTSS,…
HALLMARK_UNFOLDED_PROTEIN_RESPONSE	0.22391	1.08727	0.5	0.344886	113	102	IGFBP1,RPS14,EIF4EBP1,YIF1A,H2AFX,EXOSC5,RRP9,CHAC1,LSM4,EEF2,WFS1,NHP2,CEBPB,POP4,PSAT1,SLC7A5,CKS1B,ASNS,ATP6V0D1,IMP3,BANF1,EXOSC1,PREB,EXOSC2,EIF4A3,ARFGAP1,SRPRB,SPCS1,ATF4,CXXC1,ZBTB17,SERP1,DDIT4,NPM1,LSM1,CALR,GEMIN4,HSPA9,MTHFD2,IARS,STC2,FUS,SEC11A,KDELR3,BAG3,TATDN2,NOP14,CEBPG,EDC4,SLC1A4,DNAJA4,EXOSC10,EXOSC9,DDX10,ALDH18A1,EIF2S1,TARS,GOSR2,TUBB2A,VEGFA,XPOT,SLC30A5,NOLC1,ATF3,PAIP1…
HALLMARK_REACTIVE_OXIGEN_SPECIES_PATHWAY	0.290755	1.02319	0.423077	0.489434	49	44	GPX4,PRDX2,PRDX4,NDUFA6,MGST1,ATOX1,TXNRD2,HMOX2,SOD1,ERCC2,NDUFB4,TXN,CDKN2D,NQO1,GLRX2,PDLIM1,STK25,G6PD,GSR,SRXN1,MPO,NDUFS2,MSRA,PRDX6,PRDX1,FTL,GLRX,PFKP,JUNB,EGLN2,CAT,SBNO2,SCAF4,GCLC,TXNRD1,OXSR1,ABCC1,GCLM,MBP,FES,PRNP,HHEX,GPX3,IPCEF1
HALLMARK_UV_RESPONSE_UP	0.159038			0.706428	158	149	TCHH,GAL,NPTX2,COL2A1,MRPL23,MSX1,H2AFX,IGFBP2,APOM,SIGMAR1,TUBA4A,CDC34,AP2S1,BID,TST,POLR2H,PPIF,ATP6V1F,C4BPB,ALDOA,CCNE1,SULT1A1,GRINA,CLTB,STARD3,FKBP4,CCK,CLCN2,SPR,SLC25A4,KLHDC3,ACAA1,UROD,ASNS,BSG,PSMC3,RRAD,HYAL2,HSPA2,GGH,SLC6A8,STK25,ONECUT1,RPN1,EPHX1,NAT1,CXCL2,BAK1,CHKA,GRPEL1,DNAJB1,FEN1,MAPK8IP2,PDAP1,HLA-F,TYRO3,POLE3,RFC4,RXRB,CCND3,JUNB,EPCAM,TMBIM6,CYB5B,EIF2S3,SQSTM1,PRKCD,S…
HALLMARK_OXIDATIVE_PHOSPHORYLATION	0.604708			0.706428	200	193	NDUFA7,ATP5D,NDUFB7,CYC1,SLC25A6,NDUFA3,UQCRQ,NDUFS7,COX5B,TIMM13,MRPS12,ATP5G1,TIMM8B,COX7B,COX4I1,UQCRC1,NDUFS6,IDH3G,NDUFA2,UQCR10,COX8A,ATP5J2,ECI1,ATP6V0B,TIMM10,COX6A1,HSD17B10,UQCR11,COX6B1,GPX4,SLC25A5,MRPL11,COX5A,NDUFV1,ATP5I,ETFB,ATP5G2,PHB2,COX7A2,MRPL34,NDUFS3,TIMM50,ATP6V1F,NDUFA6,UQCRH,MDH2,MRPS15,NDUFAB1,NDUFA8,NDUFA4,NDUFA1,NDUFA9,NDUFB2,SURF1,ECHS1,ATP5G3,NDUFB1,PMPCA,ATP5O,IDH3…
HALLMARK_MYC_TARGETS_V1	0.376598			0.706428	200	192	RPS5,LSM7,CYC1,RPS2,RPL18,RPS3,SRM,RPLP0,MRPL23,PSMB3,NME1,RUVBL2,RPS6,LSM2,SNRPD2,FBL,COX5A,PHB,EEF1B2,PHB2,CDC20,RPL34,RRP9,POLD2,PSMD3,PRDX4,C1QBP,RPS10,PSMA7,NDUFAB1,NOP16,EXOSC7,PSMD8,TRIM28,SNRPA,IMPDH2,NHP2,PPIA,CDC45,MCM5,RPL14,CDK4,SNRPG,H2AFZ,CCT7,SSBP1,ERH,RAN,EIF3D,MCM7,ODC1,PCNA,RANBP1,SLC25A3,MRPS18B,PSMC4,HDDC2,PRPF31,MCM2,EIF3B,PSMB2,HSPE1,AIMP2,APEX1,PPM1G,DUT,TXNL4A,VDAC3,SNRPD1…
HALLMARK_XENOBIOTIC_METABOLISM	0.490441			0.706428	200	187	CRP,HRG,ITIH1,VTN,G6PC,CYP1A2,CYP2E1,HGFAC,SLC22A1,GCKR,FETUB,ARG1,ITIH4,UPB1,CYP17A1,F11,GNMT,IGFBP1,REG1A,ATOH8,DCXR,ALDH3A1,RBP4,BLVRB,ANGPTL3,AHCY,CCL25,PEMT,ASL,AKR1C3,CYP4F2,HES6,PYCR1,PSMB10,LONP1,DHRS1,SERPINA6,ACOX2,F10,DHPS,FAH,ACSM1,CBR1,SLC1A5,DDC,ECH1,GSS,LEAP2,GSTO1,PMM1,CDA,SHMT2,SERTAD1,GSTM4,CYP2S1,FABP1,SPINT2,NQO1,NINJ1,GSR,PC,TYR,TMEM97,FBP1,PGD,EPHX1,PTS,CYB5A,DDAH2,CYP2J2,CA…
HALLMARK_DNA_REPAIR	0.271882			0.706428	150	138	POLR2I,SAC3D1,GUK1,NME1,NME3,CCNO,GPX4,POLR2J,NT5C,ZNRD1,POLR2G,TARBP2,TAF10,MPG,NME4,APRT,VPS28,POLR2H,POLE4,EDF1,ADA,SURF1,POLD1,IMPDH2,POLR1C,CDA,POLR2E,ERCC2,RBX1,RFC2,MRPL40,ITPA,POLL,GTF3C5,BCAP31,ADRM1,DGUOK,PCNA,AAAS,POLR1D,AK1,TAF9,RPA3,TP53,SUPT4H1,BRF2,DUT,PNP,DAD1,GTF2H5,POLR2C,RAD51,POLA2,COX17,ERCC1,GTF2F1,HPRT1,FEN1,DDB2,CETN2,ZWINT,GTF2A2,VPS37B,VPS37D,GMPR2,SNAPC4,CANT1,RFC4,POLB…
HALLMARK_E2F_TARGETS	0.270187			0.706428	200	189	NAA38,CENPM,NME1,H2AFX,UBE2S,CKS2,SPC24,RNASEH2A,DDX39A,MXD3,CDC20,SUV39H1,TK1,POP7,SNRPB,POLD2,PRDX4,HMGA1,AURKB,BIRC5,POLE4,HN1,CDKN2A,TBRG4,MYBL2,CDCA3,POLD1,CCNE1,UBE2T,PTTG1,ASF1B,WDR90,TUBG1,DCTPP1,PHF5A,CDKN3,MCM5,PLK1,CKS1B,CDK4,RFC2,H2AFZ,RAN,CCNB2,MCM7,PCNA,RANBP1,KIF22,CDCA8,RPA3,TP53,AK2,MCM2,CDC25B,DUT,CDKN1A,KIF18B,EXOSC8,PA2G4,TACC3,POLA2,ORC6,TRIP13,RBBP7,CDC25A,MAD2L1,UNG,CHEK2,C…
HALLMARK_TNFA_SIGNALING_VIA_NFKB	-0.480917	-1.15838	0.093	0.757527	200	191	PHLDA2,TNFSF9,CEBPB,CEBPD,CXCL3,EFNA1,CCL20,IL23A,TNIP2,DUSP2,EIF1,NINJ1,CDKN1A,CXCL2,CXCL1,HES1,YRDC,ID2,TRIP10,MAP2K3,FOSL1,CCRL2,IL18,AREG,RELB,JUNB,MYC,TGIF1,RNF19B,SQSTM1,IER5,IFNGR2,TSC22D1,CSF2,ETS2,FJX1,EHD1,F2RL1,KLF4,NFKBIE,KLF2,SAT1,TAP1,IER3,RELA,JUN,IER2,IL15RA,RIPK2,GADD45A,TNIP1,BTG3,RHOB,CD44,PTGER4,TUBB2A,TRIB1,VEGFA,PHLDA1,IRS2,IRF1,SDC4,ATF3,NFKB2,NR4A1,PPP1R15A,DUSP4,CLCF1,HBE…
HALLMARK_APICAL_JUNCTION	-0.475679	-1.13808	0.115	0.821475	200	184	NRAP,ACTA1,CDH15,CLDN14,HRAS,CRB3,MVD,ADAM15,PPP2R2C,ADRA1B,NRTN,ACTG1,TUBG1,PFN1,HADH,CRAT,CLDN4,CLDN7,MDK,CLDN9,RRAS,ACTB,CDSN,TMEM8B,GAMT,PDZD3,WNK4,CDH3,CLDN15,AKT2,JUP,MYL12B,GRB7,TGFBI,ITGB4,SYMPK,GTF2F1,NF2,MAPK13,LDLRAP1,ZYX,PCDH1,VASP,SRC,STX4,ITGA3,BAIAP2,SORBS3,KCNH2,RHOF,CDK8,ACTN4,SYK,DSC3,INPPL1,INSIG1,CD99,DHX16,SHROOM2,MAP4K2,ARPC2,TIAL1,EXOC4,YWHAH,CTNNA1,VAV2,CNN2,CD276,MPZL1,IC…
HALLMARK_MYOGENESIS	-0.461904	-1.10091	0.208	0.847502	200	175	TCAP,MYLPF,RYR1,ACTA1,CACNG1,COX6A2,ANKRD2,CFD,CKB,SOD3,EPHB3,TEAD4,TNNC2,SYNGR2,PTP4A3,MB,CKMT2,ATP2A1,SPDEF,TPD52L1,TNNC1,PICK1,CRAT,VIPR1,BIN1,SLC6A8,NQO1,MYOM2,MAPRE3,AK1,ENO3,PC,MYL2,CDKN1A,MYL6B,PSEN2,AKT2,FABP3,FDPS,OCEL1,ATP6AP1,ITGB4,DAPK2,CKM,PFKM,SH2B1,TSC2,BAG1,NOTCH1,TNNI1,GABARAPL2,PLXNB2,SORBS3,KCNH2,STC2,FXYD1,TNNI2,DMPK,SIRT2,SMTN,GAA,FKBP1B,HDAC5,TPM3,FLII,CHRNB1,PPFIA4,MYL3,AGR…
HALLMARK_INTERFERON_GAMMA_RESPONSE	-0.465402	-1.11982	0.167	0.878797	200	195	SOCS1,IFI27,RBCK1,IFITM2,PSMB10,IFITM3,METTL7B,PSMB8,VAMP8,HLA-G,CASP1,LY6E,PSMB9,ISG15,SRI,PSMB2,PSME1,CDKN1A,PNP,UPP1,SLC25A28,LGALS3BP,HLA-A,TAPBP,PFKP,PSMA3,IFI35,MVP,IRF7,OGFR,PTPN6,OASL,PSMA2,MTHFD2,NUP93,BATF2,ISOC1,TRIM21,MT2A,VAMP5,TAP1,RTP4,TRIM26,HLA-B,MYD88,PNPT1,TOR1B,PML,DHX58,TRIM14,UBE2L6,XCL1,TDRD7,IL15RA,LYSMD2,RIPK2,ARL4A,PARP12,CASP4,NMI,CASP7,AUTS2,BST2,PTPN2,CASP3,IRF2,IRF1,…
HALLMARK_IL6_JAK_STAT3_SIGNALING	-0.46931	-1.10117	0.274924	0.93955	87	84	INHBE,PF4,REG1A,SOCS1,HAX1,CXCL3,CD9,CNTFR,LTBR,TNFRSF12A,BAK1,CXCL1,IL17RB,TYK2,ACVRL1,TNFRSF1A,IFNGR2,CSF2,IL10RB,ACVR1B,MYD88,JUN,PLA2G2A,IL15RA,CD44,PTPN2,IL1R2,IFNGR1,IL2RG,TNFRSF21,IRF1,GRB2,IL4R,PTPN1,IL13RA1,IL7,IL17RA,IRF9,FAS,IFNAR1,IL9R,STAT3,PIM1,MAP3K8,STAM2,PTPN11,IL12RB1,TGFB1,IL3RA,EBI3,HMOX1,LTB,CD14,CBL,STAT1,STAT2,CXCL11,CSF2RA,CXCL10,TNF,SOCS3,CSF1,LEPR,IL6ST,IL1B,IL2RA,CXCL13…
HALLMARK_CHOLESTEROL_HOMEOSTASIS	0.159648	0.601669	1	0.98022	74	69	ADH4,ETHE1,EBP,TRIB3,PCYT2,TM7SF2,MVD,S100A11,NSDHL,ACTG1,ECH1,LGALS3,FBXO6,MVK,ALDOC,PMVK,DHCR7,FABP5,CD9,GUSB,FDFT1,TMEM97,ACAT2,ACSS2,PPARG,TNFRSF12A,FDPS,ANXA13,FASN,CHKA,LSS,STX5,HSD17B7,ABCA2,FADS2,MAL2,SREBF2,CYP51A1,PDK3,IDI1,ATXN2,CTNNB1,HMGCR,LGMN,ATF3,SCD,SQLE,CXCL16,JAG1,PLAUR,NFIL3,GLDC,PLSCR1,HMGCS1,STARD4,CBS,ANXA5,ALCAM,PNRC1,ERRFI1,GNAI1,CPEB2,ANTXR2,LPL,TP53INP1,GPX8,GSTM2,FAM12…
HALLMARK_GLYCOLYSIS	0.168556	0.708731	1	0.993721	200	189	GYS2,LCT,GPR87,CLDN3,MIF,SLC25A10,GAL3ST1,GALK1,PGLS,TFF3,TSTA3,IDUA,ARTN,B4GALT7,LDHC,RBCK1,GALE,MDH2,ALDOA,AKR1A1,TPI1,FAM162A,POLR3K,NSDHL,HAX1,B3GALT6,LHPP,PPIA,FKBP4,TALDO1,EFNA3,BIK,B3GAT3,ADORA2B,SOD1,ABCB6,GOT1,TXN,NDUFV3,CLDN9,CLN6,B4GALT2,GMPPB,ANG,MIOX,SLC37A4,ALDOB,PSMC4,CENPA,GUSB,GMPPA,G6PD,PC,PYGB,NOL3,ENO1,CYB5A,GNPDA1,B3GNT3,GPC3,CASP6,GOT2,CTH,SDC1,SPAG4,BPNT1,ALG1,TGFBI,XYLT2,M…
HALLMARK_PANCREAS_BETA_CELLS	-0.409784	-0.90958	0.682927	1	40	35	SLC2A2,PKLR,PCSK1,PDX1,FOXA2,ABCC8,SRPRB,SPCS1,HNF1A,NEUROG3,SRP14,NKX6-1,ELP4,SRP9,SEC11A,VDR,STXBP1,DPP4,PAX6,ISL1,SYT13,CHGA,SST,LMO2,FOXO1,G6PC2,INS,INSM1,SCGN,PAX4,NKX2-2,MAFB,GCG,AKT3,NEUROD1
HALLMARK_APOPTOSIS	-0.299753	-0.719415	0.980981	1	161	154	F2,TSPO,EBP,GPX1,GPX4,FDXR,BID,AIFM3,MGMT,BCL2L10,HSPB1,IFITM3,LGALS3,BAX,BIK,RHOT2,KRT18,SOD1,CASP1,BCAP31,DDIT3,ERBB2,GSR,VDAC2,CDC25B,CDKN1A,PSEN2,CASP6,TNFRSF12A,CTH,DAP3,IL18,LMNA,DAP,HMGB2,BCL2L1,SQSTM1,DFFA,CCND2,RETSAT,SAT1,DIABLO,CASP9,TAP1,IER3,RELA,JUN,GNA15,GADD45A,BTG3,RHOB,PAK1,CDK2,CD44,CASP4,CASP7,CASP2,ETF1,ERBB3,IFNGR1,PPP2R5B,CASP3,ANKH,CTNNB1,IRF1,ISG20,ATF3,PPP3R1,PPT1,TIMP1,…
HALLMARK_PI3K_AKT_MTOR_SIGNALING	-0.276973	-0.651757	0.973896	1	105	100	FGF6,TRIB3,HRAS,SFN,ECSIT,E2F1,PIN1,PPP1CA,PFN1,PAK4,NFKBIB,CDK4,AKT1S1,DDIT3,RPS6KA1,CSNK2B,CDKN1A,PITX2,CFL1,ARHGDIA,MKNK2,TRAF2,PRKAG1,MAP2K3,CDK1,AKT1,SLC2A1,AP2M1,UBE2N,TSC2,ARPC3,SQSTM1,THEM4,CALR,TNFRSF1A,CAB39L,RAC1,MAPKAP1,RPTOR,PLA2G12A,MYD88,RAF1,MAPK9,MAP2K6,CDK2,UBE2D3,IL2RG,IRAK4,MKNK1,YWHAB,ACACA,VAV3,PLCG1,EIF4E,PPP2R1B,GRB2,ATF1,FGF17,RALB,RIPK1,GNA14,CDKN1B,ACTR3,PRKAR2A,GSK3B,D…
HALLMARK_ESTROGEN_RESPONSE_EARLY	-0.360757	-0.867914	0.866	1	200	190	DHRS2,CLIC3,BLVRB,RHOD,SULT2B1,TFF1,TFF3,NXT1,SFN,OVOL2,PPIF,WFS1,HR,FKBP4,SCARB1,TJP3,DHRS3,SLC7A5,TPD52L1,KRT18,CLDN7,RAPGEFL1,P2RY2,DHCR7,NADSYN1,NBL1,KRT19,ITPK1,ASB13,KRT8,TTC39A,LAD1,FDFT1,SCNN1A,CISH,SYT12,UNC119,ALDH3B1,MUC1,HES1,FASN,RAB17,KCNK15,IL17RB,AMFR,ELF3,GLA,CANT1,RRP12,AREG,ARL3,CHPT1,FHL2,SLC2A1,AKAP1,SLC27A2,SLC37A1,SIAH2,SLC22A5,PEX11A,MYC,BAG1,ANXA9,TSKU,MLPH,MYBBP1A,PLA2G1…
HALLMARK_P53_PATHWAY	-0.119625	-0.286217	1	1	200	193	TCHH,HIST3H2A,RPL36,DCXR,RPL18,GPX2,H2AFJ,SOCS1,TRIB3,HINT1,HRAS,FDXR,SFN,TNFSF9,TRAF4,NHLH2,CDKN2A,ADA,RPS12,FAM162A,OSGIN1,JAG2,BAX,CEBPA,TPD52L1,VAMP8,PMM1,CASP1,WRAP73,KLK8,RRAD,EPS8L2,ST14,RAB40C,DDIT3,PCNA,MAPKAPK3,SLC3A2,NINJ1,AK1,TRIAP1,TP53,S100A10,EPHX1,AEN,CDKN1A,NUPR1,STEAP3,IP6K2,LDHB,UPP1,PRKAB1,BAK1,CD81,SDC1,RAD9A,MKNK2,ITGB4,DDB2,CCNG1,HDAC3,EPHA2,PROCR,DDIT4,PRMT2,TPRKB,RXRA,SER…
HALLMARK_SPERMATOGENESIS	-0.411038	-0.972668	0.591365	1	135	107	CLGN,HBZ,TUBA3C,OAZ3,PCSK1N,TNNI3,LDHC,PCSK4,DMRT1,TALDO1,CDKN3,PEBP1,RPL39L,HSPA2,CCNB2,NPHP1,NPY5R,YBX2,ART3,GSTM3,VDAC3,CCT6B,PHKG2,NF2,GAD1,PSMG1,CLPB,SCG5,RFC4,CDK1,MTNR1A,NEK2,KIF2C,CSNK2A2,CFTR,AURKA,PHF7,NCAPH,EZH2,MAST2,PARP2,PGS1,GRM8,ACRBP,ARL4A,IP6K1,TCP11,COIL,DBF4,ACE,TSN,TTK,STRBP,MLF1,BUB1,MAP7,CHFR,PACRG,HSPA4L,MEP1B,HSPA1L,ZC3H14,IFT88,AGFG1,RAD17,SLC12A2,PRKAR2A,MLLT10,MTOR,GMC…
HALLMARK_TGF_BETA_SIGNALING	-0.419927	-0.958669	0.592857	1	54	52	LEFTY2,ID1,ID3,PPP1CA,SMAD6,ID2,HDAC1,JUNB,TGIF1,FNTA,IFNGR2,CDKN1C,NCOR2,FURIN,RHOA,UBE2D3,CTNNB1,PPP1R15A,CDH1,BCAR3,SKI,PPM1A,SMAD3,BMP2,PMEPA1,MAP3K7,SMURF1,SLC20A1,BMPR1A,KLF10,XIAP,SMAD1,SMURF2,SMAD7,ACVR1,SPTBN1,TGFB1,HIPK2,TJP1,TRIM33,SKIL,ENG,ARID4B,TGFBR1,APC,BMPR2,THBS1,WWTR1,SERPINE1,LTBP2,RAB31,NOG
HALLMARK_ANGIOGENESIS	-0.350015	-0.771016	0.834038	1	36	33	VTN,APOH,PF4,MSX1,JAG2,SERPINA5,LRPAP1,CCND2,S100A4,VAV2,VEGFA,TNFRSF21,PGLYRP1,TIMP1,JAG1,APP,PTK2,PDGFA,LPL,SLCO2A1,KCNJ8,THBD,ITGAV,STC1,FGFR1,CXCL6,SPP1,NRP1,LUM,COL5A2,POSTN,VCAN,OLR1
HALLMARK_ANDROGEN_RESPONSE	-0.423849	-0.990839	0.550403	1	101	95	AZGP1,SPDEF,KLK3,DBI,KRT19,ADRM1,KRT8,GSR,PA2G4,RRP12,UBE2I,CENPN,AKT1,DHCR24,CCND3,RAB4A,SMS,SORD,TMPRSS2,TSC22D1,MYL12A,UAP1,IDI1,SRF,XRCC6,SAT1,INSIG1,GPD1L,NDRG1,TMEM50A,MAP7,XRCC5,SRP19,ANKH,HMGCR,TPD52,NGLY1,CAMKK2,SCD,VAPA,STK39,PTK2B,DNAJB9,B2M,NCOA4,ACSL3,SPCS3,PGM3,RPS6KA3,H1F0,UBE2J1,B4GALT1,NKX3-1,HMGCS1,PMEPA1,CDC14B,IQGAP2,CCND1,ACTN1,BMPR1B,CDK6,HPGD,ABCC4,APPBP2,ELOVL5,PIAS1,SLC38…
HALLMARK_PROTEIN_SECRETION	-0.291696	-0.685619	0.971717	1	96	95	SH3GL2,COPE,AP2S1,ERGIC3,CLTA,KRT18,SOD1,RER1,SCAMP3,TSPAN8,CD63,ATP1A1,GLA,NAPA,ICA1,AP2M1,GNAS,TSG101,RAB9A,CLN5,YKT6,ATP6V1H,COG2,TOM1L1,BET1,AP2B1,TMED2,RAB2A,OCRL,BNIP3,GOSR2,M6PR,VAMP3,TPD52,VPS45,TMED10,YIPF6,ARFIP1,PPT1,COPB1,CLCN3,AP3S1,ZW10,COPB2,STX16,DNM1L,ATP6V1B1,GBF1,STAM,SNX2,RAB14,CTSC,NAPG,LAMP2,RAB22A,SNAP23,SEC22B,CLTC,RPS6KA3,VAMP7,ARCN1,MAPK1,AP3B1,GALC,TMX1,RAB5A,SCAMP1,ARF…
HALLMARK_APICAL_SURFACE	-0.46222	-1.03683	0.447231	1	44	42	RHCG,HSPB1,SLC34A3,ATP6V0A4,TMEM8B,FLOT2,GSTM3,EPHB4,PCSK9,ADIPOR2,RTN4RL1,CROCC,SHROOM2,AKAP7,SLC2A4,IL2RG,AIM1,APP,BRCA1,PLAUR,NCOA6,B4GALT1,LYN,ATP8B1,AFAP1L2,SULF2,ADAM10,LYPD3,DCBLD2,CX3CL1,EFNA5,PKHD1,SCUBE1,SRPX,IL2RB,THY1,GATA3,MAL,GAS1,CD160,MDGA1,GHRL
HALLMARK_COMPLEMENT	-0.314689	-0.752931	0.975	1	200	189	C9,SERPINC1,ITIH1,F2,APOA4,KLKB1,MT3,F7,MMP8,PRSS3,GP9,PPP4C,SERPINA1,TMPRSS6,GNB2,PHEX,C4BPB,SIRT6,F10,PFN1,LGALS3,CEBPB,ATOX1,CDA,CASP1,MMP15,RHOG,ANG,PSMB9,RCE1,PREP,PRSS36,CXCL1,S100A13,KLK1,GZMB,RABIF,PCSK9,IRF7,CASP5,CTSH,CALM3,SRC,FDX1,STX4,ME1,PRKCD,EHD1,CD46,LTA4H,CASP9,DUSP6,CALM1,HNF4A,RAF1,XPNPEP1,CASP4,CASP7,C2,PPP2CB,HSPA1A,CASP3,PRDM4,DPP4,LGMN,IRF2,IRF1,DGKG,GCA,CD59,RNF4,TIMP1,CT…
HALLMARK_ESTROGEN_RESPONSE_LATE	-0.255459	-0.614355	0.997	1	200	190	DHRS2,CLIC3,GAL,NMU,DCXR,CKB,BLVRB,SULT2B1,SLC2A8,TFF1,TFF3,SERPINA1,TSTA3,RNASEH2A,TH,NXT1,SFN,ETFB,PKP3,PLAC1,CDC20,OVOL2,TST,ASS1,GALE,PPIF,KLK11,ACOX2,WFS1,LLGL2,HR,XRCC3,IDH2,LSR,FKBP4,COX6C,CACNA2D2,SCARB1,TJP3,SLC7A5,TPD52L1,TNNC1,IMPA2,GJB3,GINS2,RAPGEFL1,DHCR7,ST14,MDK,PCP4,NBL1,KRT19,ITPK1,DUSP2,FABP5,HMGCS2,CD9,FDFT1,SCNN1A,AGR2,CISH,SERPINA3,ALDH3B1,CYP4F11,FGFR3,EMP2,TRIM29,SERPINA5,…
HALLMARK_MTORC1_SIGNALING	-0.101734	-0.243369	1	1	200	193	SDF2L1,ATP5G1,EBP,TRIB3,PHGDH,DDX39A,FDXR,TUBA4A,HMBS,GAPDH,TM7SF2,RRP9,ALDOA,TPI1,PFKL,PSMB5,TOMM40,TUBG1,SLC1A5,PPIA,ARPC5L,PSAT1,NFKBIB,SLC7A5,PLK1,QDPR,ASNS,SHMT2,DHCR7,GOT1,GPI,DDIT3,PSMD13,SLC37A4,PSMC4,PPA1,CD9,G6PD,GSR,MCM2,TMEM97,RPN1,HSPE1,CDKN1A,ENO1,NUPR1,PNP,PSPH,CTH,ABCF2,PRDX1,CCNF,HPRT1,CCNG1,GLRX,MAP2K3,CDC25A,UNG,SERP1,GLA,FKBP2,PDAP1,PSMG1,COPS5,PGK1,NFYC,PSMD14,DDIT4,PSMA3,SLC…
HALLMARK_MITOTIC_SPINDLE	-0.350498	-0.841211	0.902	1	200	198	SAC3D1,CRIPAK,TUBA4A,UXT,BIRC5,SHROOM1,KPTN,PIF1,MID1IP1,KATNB1,PLK1,ATG4B,RHOT2,MAP1S,ARFIP2,BIN1,CCNB2,ARHGAP4,KIF22,TBCD,CDC42EP1,MAP3K11,TUBGCP2,ARHGAP27,ARHGDIA,BCAR1,TUBGCP6,SEPT9,CDC42EP4,CDK1,NEK2,KIF2C,CDC42EP2,YWHAE,NCK2,ESPL1,CSNK1D,ARL8A,HDAC6,AURKA,GEMIN4,CLIP2,KATNA1,RACGAP1,DYNLL2,RHOF,BCR,LLGL1,ACTN4,TPX2,LRPPRC,PRC1,CAPZB,LMNB1,CEP72,CTTN,CYTH2,SHROOM2,NUSAP1,TUBD1,ABR,ARAP3,TTK,…
HALLMARK_KRAS_SIGNALING_DN	-0.403208	-0.961208	0.648	1	200	160	ITIH3,CALML5,CALCB,CACNA1F,UPK3B,RYR1,SLC38A3,OXT,CACNG1,CDH16,ABCB11,MAGIX,KRT4,COL2A1,WNT16,ARHGDIG,CLPS,TNNI3,TLX1,IGFBP2,KCNE2,SERPINA10,IDUA,HSD11B2,PAX3,EGF,GPRC5C,FGGY,ADRA2C,PRODH,CPA2,AKR1B10,LFNG,GPR19,GPR3,KLK8,GTF3C5,LGALS7,BRDT,YBX2,SMPX,GAMT,CNTFR,RGS11,FGFR3,HNF1A,SPHK2,TG,CKM,DTNB,PDK2,EDN2,CYP39A1,RIBC2,H2AFY2,CAPN9,ALOX12B,EDAR,NR6A1,SLC29A3,SLC25A23,THNSL2,PKP1,C5,INSL5,SPTBN2,…
HALLMARK_INTERFERON_ALPHA_RESPONSE	-0.340866	-0.807736	0.885542	1	97	91	IFI27,GMPR,IFITM2,IFITM3,PSMB8,IFITM1,CASP1,LY6E,PSMB9,ISG15,PSME1,SLC25A28,LGALS3BP,CCRL2,PROCR,PSMA3,IFI35,IRF7,OGFR,OASL,OAS1,BATF2,MOV10,HLA-C,TRIM21,TAP1,RTP4,TRIM26,PNPT1,DHX58,TRIM14,UBE2L6,TDRD7,RIPK2,CNP,PARP12,NMI,BST2,IRF2,IRF1,ISG20,RNF31,CD47,TRAFD1,IL4R,B2M,USP18,NUB1,MX1,IL7,LAP3,CASP8,IRF9,WARS,PLSCR1,TRIM5,ELF1,HERC6,ADAR,LPAR6,IFI44,CMPK2,CD74,PARP9,NCOA7,EPSTI1,IFIH1,TXNIP,EIF2…
HALLMARK_WNT_BETA_CATENIN_SIGNALING	-0.293654	-0.648953	0.950265	1	42	39	DKK4,JAG2,WNT6,KAT2A,TP53,AXIN2,AXIN1,PSEN2,HDAC11,FRAT1,NKD1,TCF7,MYC,NOTCH1,CCND2,NCOR2,CUL1,NCSTN,HDAC5,DVL2,HDAC2,PPARD,DKK1,SKP2,CTNNB1,WNT5B,JAG1,DLL1,MAML1,PTCH1,ADAM17,RBPJ,HEY1,GNAI1,LEF1,NOTCH4,FZD1,HEY2,WNT1
HALLMARK_IL2_STAT5_SIGNALING	-0.428128	-1.02678	0.406406	1	200	192	SERPINC1,IL13,SOCS1,AHCY,GPX4,PUS1,SYNGR2,ETV4,CCNE1,IFITM3,FAH,PDCD2L,SLC1A5,DCPS,DHRS3,SLC29A2,GSTO1,SERPINB6,PTRH2,ODC1,RNH1,ENO3,CISH,PNP,ST3GAL4,NOP2,MUC1,CD81,P2RX4,CAPG,BATF,UMPS,CCND3,ANXA4,MYC,BCL2L1,SLC39A8,S100A1,CCND2,CSF2,AGER,GALM,CDC6,ITGAE,CDKN1C,FURIN,PLIN2,IRF6,AMACR,PLEC,MAPKAPK2,ARL4A,TNFRSF18,RHOB,NT5E,CTSZ,CD44,PRAF2,NDRG1,CKAP4,CST7,IL1R2,IFNGR1,SH3BGRL2,CASP3,TNFRSF21,PHLD…
HALLMARK_HYPOXIA	-0.399523	-0.962376	0.637	1	200	190	IGFBP1,MIF,SULT2B1,GALK1,PRDX5,SELENBP1,ILVBL,SLC25A1,PKLR,GAPDH,LDHC,HOXB9,GRHPR,ALDOA,TPI1,FAM162A,PFKL,B3GALT6,SCARB1,ALDOC,MT1E,EFNA3,ADORA2B,EFNA1,GPI,DDIT3,SLC37A4,ALDOB,ENO3,FBP1,CDKN1A,ENO1,GPC3,CASP6,TGFBI,HS3ST1,GLRX,TPST2,EDN2,ANXA2,GYS1,PFKP,PGK1,DDIT4,SLC2A1,SIAH2,JMJD6,PGM1,SAP30,ANKZF1,LDHA,PDK3,STC2,CA12,KDELR3,PKP1,MT2A,CDKN1C,GAA,PLIN2,IER3,JUN,HK1,XPNPEP1,PPFIA4,HDLBP,GPC4,S100…
HALLMARK_HEME_METABOLISM	-0.24631	-0.586624	1	1	200	183	FTCD,HBZ,BLVRB,TSPO2,PGLS,SELENBP1,HBD,PRDX2,PDZK1IP1,HMBS,FN3K,CTSE,ALDH1L1,HAGH,PIGQ,PPOX,UROD,UBAC1,ASNS,BSG,ABCB6,UROS,MGST3,HBQ1,SLC6A8,SLC10A3,SLC6A9,PC,NARF,TYR,AHSP,GLRX5,SLC25A38,RAD23A,RAP1GAP,PQLC1,MAP2K3,RBM38,SMOX,PSMD9,HTRA2,HEBP1,EIF2AK1,SLC2A1,MOCOS,NFE2,E2F2,CCND3,ADIPOR1,HDGF,RHAG,RCL1,MARCH2,CCDC28A,CAT,XK,DCAF11,HTATIP2,MKRN1,LRP10,TMEM9B,UCP2,ALAD,OSBP2,SLC11A2,RNF123,SLC25A3…
HALLMARK_HEDGEHOG_SIGNALING	-0.488689	-1.06868	0.403621	1	36	32	SLIT1,CNTFR,SHH,TLE1,NKX6-1,ETS2,PML,VEGFA,LDB1,TLE3,CDK5R1,CELSR1,ACHE,DPYSL2,NRCAM,PTCH1,CDK6,RASA1,VLDLR,MYH9,HEY1,L1CAM,OPHN1,NF1,THY1,HEY2,CRMP1,GLI1,NRP2,SCG2,NRP1,RTN1
HALLMARK_G2M_CHECKPOINT	-0.143521	-0.344357	1	1	200	189	H2AFX,UBE2S,CKS2,DDX39A,CDC20,SUV39H1,PTTG3P,DTYMK,HMGA1,AURKB,EGF,BIRC5,HN1,E2F1,MYBL2,PTTG1,TROAP,TRAIP,UBE2C,CDC45,SLC7A5,CDKN3,MCM5,PLK1,GINS2,CKS1B,CDK4,H2AFZ,CHMP1A,CCNB2,ODC1,KIF22,CENPA,MCM2,CDC25B,SNRPD1,E2F4,HIRA,PBK,TACC3,POLA2,ORC6,CCNF,CDC25A,MAD2L1,CHAF1A,CCNA2,CDK1,ORC5,NEK2,KIF2C,PRMT5,E2F2,ESPL1,KPNA2,RBM14,MYC,TNPO2,RPA2,BUB3,H2AFV,TFDP1,AURKA,HMGN2,SAP30,POLE,KATNA1,RACGAP1,HMM…
HALLMARK_NOTCH_SIGNALING	-0.381779	-0.829957	0.782839	1	32	32	DTX2,LFNG,RBX1,KAT2A,PSENEN,PSEN2,HES1,APH1A,NOTCH1,SAP30,SKP1,CUL1,ARRB1,PPARD,DTX4,FZD5,TCF7L2,JAG1,DLL1,FZD7,DTX1,CCND1,FBXW11,PRKCA,MAML2,FZD1,NOTCH2,NOTCH3,HEYL,WNT2,WNT5A,ST3GAL6
HALLMARK_ADIPOGENESIS	-0.32861	-0.787782	0.958959	1	200	186	ORM1,CHCHD10,NDUFB7,CYC1,UQCRQ,SLC25A10,COX7B,UQCRC1,IDH3G,UQCR10,COX8A,COX6A1,UQCR11,GPX4,SLC25A1,PEMT,ETFB,NDUFS3,EPHX2,TST,REEP6,TKT,ACADS,MDH2,NDUFAB1,ALDOA,SLC19A1,ECHS1,SULT1A1,DHRS7B,PFKL,FAH,ATP5O,ESRRA,SLC1A5,PIM3,JAGN1,ECH1,TALDO1,SUCLG1,SCARB1,COQ9,HADH,MRPL15,PEX14,SOD1,CRAT,ABCB8,QDPR,DHCR7,CD151,SLC5A6,ARAF,MGST3,COQ3,SDHB,PREB,AK2,COQ5,SQRDL,ACADL,SAMM50,UCK1,MTCH2,SNCG,CMBL,PPARG,…
ES, enrichment score; NES, normalized enrichment score; FDR, false discovery rate
